# Supplementary material for: Association Between NT-proBNP and Prolonged Length of Stay in Hospital Among Preterm Infants Born at 28–31 Weeks' Gestation
Source: Front Pediatr. 2022 Jan 24;9:783900. doi: 10.3389/fped.2021.783900 (PMC8819076; doi:10.3389/fped.2021.783900)
Supplement: Supplementary file 1 [file Table_1.XLSX]

## Sheet: Sheet1
gender	los	GA	dischargedays	latedischarge	creatine7	BNP1	BNP3	7BNP7	bw	SGA	delivery	mazui	transfer	mutlibirths	zaopo24	embarrassed	pollution	Apgar5min	ageofmom	GH	GDM	jiajian	anemia	hormone	apnea	RDS	PDA	central infection	nosocomial	NEC	BPD	allcost	hsPDA7	NEC7	ventilator7
0	24	31.3	244	0	90	2170	4960	1120	1350	1	1	0	0	0	0	1	0	9	35	1	0	0	0	1	0	1	1	0	0	0	0	NA	0	0	0
0	34	30.3	247	0	39	3800	3290	NA	1150	1	1	1	0	0	0	0	0	8	28	1	0	0	0	0	1	0	0	0	0	0	0	NA	0	0	1
1	47	31.5	269	1	41	2900	21500	5020	1250	1	1	0	0	1	1	0	0	9	24	0	0	0	0	1	0	1	1	0	0	0	0	NA	1	0	0
1	49	31.5	271	1	36	3100	1630	1980	1200	1	1	0	0	1	1	0	0	9	24	0	0	0	0	1	0	1	0	0	0	1	0	NA	0	0	0
1	40	30	250	0	23	12800	17090	1500	1530	0	1	0	0	0	0	0	1	8	22	0	0	0	0	1	1	1	0	0	1	0	0	NA	0	0	0
0	18	31.4	239	0	24	2040、2270	15900	1320	1800	0	1	0	0	0	0	0	0	10	40	0	0	0	0	0	0	1	1	0	0	0	0	NA	0	0	0
0	46	30.3	259	0	65	2430、21100	35000	23800	1750	0	1	1	0	0	0	0	0	5	37	0	0	0	0	0	1	0	1	1	0	0	0	NA	1	0	1
1	32	30.6	248	0	51	4000	35000	1730	1400	0	1	1	0	0	0	0	0	10	30	1	0	0	0	1	0	1	1	0	0	0	0	NA	0	0	1
0	29	31.4	250	0	56	3210	3650	2410	1500	0	1	0	0	0	0	0	0	9	30	1	0	0	0	0	1	1	0	0	0	0	0	NA	0	0	0
1	39	31.4	260	1	92	1760	21000	5090	1800	0	1	0	0	1	0	1	0	9	29	1	1	0	0	0	0	1	0	0	0	0	0	NA	0	0	1
1	31	30.6	247	0	73	479	398	698	1650	0	0	0	0	0	1	0	0	10	27	0	0	0	0	0	0	0	1	0	0	0	0	NA	0	0	0
1	24	31.3	244	0	73	4490、4070	12900	1410	1450	0	1	0	0	1	1	0	0	9	28	1	0	0	0	0	0	1	0	0	0	0	0	NA	0	0	0
0	41	30.1	252	0	60	31700	9140	2160	1200	1	1	0	0	0	0	1	0	9	34	1	1	0	0	0	0	1	0	0	0	0	0	NA	0	0	0
1	33	31.2	252	0	47	1450	3140	1450	1900	0	1	0	1	0	1	0	0	10	27	0	0	0	0	0	0	1	0	0	0	0	0		0	0	0
1	42	31	259	1	36	2240	7610	4240	1800	0	1	0	0	0	1	0	0	10	26	0	0	0	0	0	0	0	0	1	0	0	0	NA	0	0	0
1	32	30	242	0	33	2670、20400	35000	3250	1350	0	0	0	0	0	1	0	0	9	29	0	0	0	0	0	0	1	0	0	0	0	0	NA	0	0	0
0	40	31.2	259	1	35	1640	2420	NA	1400	0	0	0	1	1	1	0	0	10	29	0	0	0	0	0	0	1	0	0	0	0	0	NA	0	0	0
0	40	31.2	259	1	42	1480	12300	8960	1800	0	0	0	1	1	1	0	0	6	29	0	0	0	0	0	1	1	1	1	0	0	0	NA	0	0	1
1	19	31.1	237	0	98	3450	3850	1640	1740	0	1	0	1	1	0	0	0	10	27	0	0	0	0	1	0	1	0	1	0	0	0	NA	0	0	0
0	30	31.4	253	0		5100	4660	3370	1800	0	1	0	0	0	1	0	0	10	39	0	0	0	0	0	0	1	1	0	0	0	0		0	0	0
1	40	31.5	262	1	38	2180	11700	1410	1200	1	1	0	0	0	0	0	0	9	29	1	0	0	0	0	0	1	0	0	0	0	0	NA	0	0	0
1	43	30.6	259	0	18	1380	18600	2300	1550	0	1	0	0	0	0	0	0	9	23	1	0	0	0	1	0	1	0	0	0	0	1	NA	0	0	1
1	58	30	268	1	61	5300	22000	9980	1030	1	1	0	0	0	0	0	0	10	35	1	0	0	0	0	0	1	0	0	0	0	0	NA	0	0	1
1	19	31.6	242	0	33	1220、3160	4250	1040	2100	0	1	1	0	0	0	0	0	8	29	0	0	0	0	0	1	1	0	0	0	0	0	NA	0	0	0
1	14	31.3	234	0	57	2030	2010	NA	1450	0	1	1	0	0	0	0	0	10	22	1	0	0	0	0	0	1	0	0	0	0	0	NA	0	0	0
1	27	31	244	0	39	530	1880	1280	1600	0	1	0	0	0	0	0	0	9	21	0	0	0	0	0	0	1	0	0	0	0	0	NA	0	0	0
0	18	31.3	238	0	113	33200、30900	2970	1090	2050	0	1	0	0	1	0	0	0	9	20	0	0	0	0	0	0	1	0	0	0	0	0	NA	0	0	0
0	22	31.3	242	0	NA	3390	19500	3840	1300	1	1	0	0	1	0	0	0	9	20	0	0	0	0	0	1	1	0	0	0	0	0	NA	0	0	0
0	27	30.3	240	0	49	1230	4140	1250	1650	0	0	0	0	1	0	0	0	8	30	0	0	0	0	0	1	0	0	0	0	0	0	NA	0	0	1
0	40	30.3	253	0	62	1880	3650	NA	1450	0	0	0	1	1	0	0	0	7	30	0	0	0	0	0	1	1	0	0	0	0	0	NA	0	0	0
0	28	30.5	243	0	56	1170	4760	1140	1250	0	1	0	0	0	0	0	0	9	33	1	0	0	0	0	0	1	0	0	0	0	0	NA	0	0	0
0	39	30.3	252	0	37	16400	8120	2020	1600	0	0	0	1	1	0	0	0	9	36	0	1	0	0	0	0	0	0	0	0	0	0	NA	0	0	0
1	44	30.3	257	0	54	2160	29800	1820	1700	0	0	0	1	1	0	0	0	7	36	0	1	0	0	0	1	0	0	0	0	0	0	NA	0	0	0
0	52	30	262	1	28	3880	11600	3730	1100	1	1	0	0	0	0	1	0	10	39	1	0	0	0	1	0	1	0	0	0	0	0	NA	0	0	0
1	13	31.5	235	0	47	1440	2280	1040	2100	0	0	0	1	0	1	0	0	10	27	0	0	0	0	0	0	1	0	0	0	0	0	NA	0	0	0
0	38	31.2	257	0	45	5170	6870	877	1350	1	1	0	0	0	0	0	0	9	20	0	0	0	0	0	0	1	0	0	0	0	0	NA	0	0	0
1	24	31.5	248	0		3860	2670	2480	1400	0	1	0	0	0	0	0	0	10	30	1	0	0	0	0	0	1	1	0	0	0	0		0	0	1
0	47	30.1	258	0	46	6340	11900	1520	1350	0	1	1	0	0	0	0	0	10	25	1	0	0	0	0	0	1	1	0	0	0	1	NA	0	0	0
1	51	30	261	1	53	16100	6340	470	1500	0	0	0	0	0	1	0	0	8	31	0	0	0	0	0	1	1	0	0	0	0	0	NA	0	0	0
1	11	30.6	227	0	38	1070	2910	1070	2200	0	1	0	0	0	1	0	0	10	33	0	0	0	0	0	0	0	0	0	0	0	0	NA	0	0	0
0	22	30.6	238	0	26	955	3830	1860	1800	0	1	0	0	1	1	0	0	9	25	0	0	0	0	0	0	1	0	0	0	0	0	NA	0	0	0
0	22	30.6	238	0	24	733	4920	2020	1700	0	1	0	0	1	1	0	0	9	25	0	0	0	0	0	0	1	0	0	0	0	0	NA	0	0	0
0	24	31.4	247	0	39	8620	2780	2690	1700	0	0	0	0	0	0	0	0	10	27	0	0	0	0	0	0	1	0	0	0	0	0		0	0	0
1	17	31	234	0	29	3290	2730	1280	1600	0	1	0	0	0	0	0	0	10	27	0	0	0	0	0	0	1	1	0	0	0	1	NA	0	0	0
1	39	31.4	260	1	35	2480	2550	3150	1530	0	0	0	1	1	0	0	0	9	28	0	0	0	0	0	0	1	0	0	0	0	0	NA	0	0	0
0	21	31.4	242	0	21	904	1410	1280	1800	0	0	0	1	1	0	0	0	9	28	0	0	0	0	0	0	1	0	0	0	0	0	NA	0	0	0
1	29	31.3	249	0	45	3880	NA	NA	1650	0	1	0	0	0	0	1	0	10	24	0	1	0	0	1	0	1	0	0	0	0	0	NA	0	0	0
0	21	31.6	244	0	32	5120	1310	1310	1700	0	0	0	1	1	1	0	1	10	36	0	0	0	0	0	0	0	1	0	0	0	0	NA	0	0	0
0	47	30.3	260	1	28	1490	8490	1760	1150	1	1	0	0	0	0	0	0	8	39	1	1	0	0	1	1	1	0	0	0	0	0	NA	0	0	0
1	33	30	243	0	23	35000	2310	1420	1200	1	1	0	0	0	0	0	1	10	24	1	0	0	0	0	1	1	0	0	0	0	0	NA	0	0	1
1	27	31.6	250	0	26	2230	17700	1500	1350	1	1	0	0	0	0	0	1	10	23	1	0	0	0	1	0	1	0	0	0	0	0	NA	0	0	0
0	42	30.6	258	0	20	6360	3960	626	1250	0	1	0	0	0	0	0	0	8	41	1	0	0	0	0	0	1	0	0	0	0	1	NA	0	0	0
1	21	31.2	240	0	55	750	1970	1260	1810	0	1	0	1	1	0	0	1	8	36	1	0	0	0	1	1	1	1	0	0	0	0	NA	0	0	0
0	52	31.2	271	1	15	7650	35000	3050	860	1	1	0	1	1	0	0	1	10	36	1	0	0	0	1	0	1	1	0	0	0	1	NA	0	0	0
1	36	30.4	250	0	42	3010	30900	1370	1600	0	1	1	0	0	0	0	0	9	35	1	0	0	0	0	1	1	0	0	0	0	1	NA	0	0	0
0	36	31	253	0	36	8010	3870	3050	1100	1	1	0	0	0	0	0	1	9	28	1	1	0	0	1	1	1	0	0	0	0	0	NA	0	0	0
1	28	30.4	242	0	45	1370	1330	1410	1600	0	1	0	0	0	0	0	0	10	21	1	0	0	0	0	0	1	0	0	0	0	0	NA	0	0	0
0	30	31.3	250	0	24	1910	10500	1090	1450	0	1	0	0	0	0	0	0	9	41	1	0	0	0	0	0	1	0	0	0	0	0	NA	0	0	0
0	32	31.2	251	0	43	1560	3730	1450	1400	0	1	0	0	0	0	0	0	9	24	1	0	0	0	1	0	1	0	0	0	0	0	NA	0	0	0
0	23	31.1	241	0	36	12800、9310	1504	1580	1800	0	1	1	0	0	0	1	0	8	23	0	0	0	0	0	1	1	0	0	0	0	1	NA	0	0	0
0	38	30	248	0	124	1140	3540	1250	1550	0	1	1	0	0	0	0	1	10	34	0	0	0	0	0	0	1	1	0	0	0	1	NA	0	0	0
0	28	30.4	242	0	63	6120	4380	2670	1300	0	1	0	0	0	0	0	1	9	35	1	0	0	0	0	0	1	1	0	0	0	0	NA	0	0	0
1	20	31.6	243	0	53	1840	2020	1740	1650	0	1	0	1	0	1	0	0	10	30	0	0	0	0	0	0	0	0	0	0	0	0	NA	0	0	0
1	30	30.3	243	0	34	1550	4980	1070	1600	0	0	0	0	0	0	0	0	8	28	0	0	0	1	1	1	1	0	0	0	0	0	NA	0	0	0
0	51	31.1	269	1	33	10900	2700	3730	1100	1	1	0	0	0	0	1	1	9	40	1	0	0	0	0	0	1	0	1	1	0	1	NA	0	0	0
0	42	31.4	263	1	25	35000	11500	5500	1300	1	1	0	0	0	0	1	0	9	26	1	0	0	0	1	1	1	0	0	0	0	0	NA	0	0	0
1	34	30.2	246	0	67	1580	9380	4170	1550	0	1	0	0	0	0	0	1	9	45	0	0	0	0	1	0	1	1	0	0	0	0	NA	0	0	0
1	28	30.4	242	0	28	694、850	35000	2140	1500	0	1	1	1	1	0	0	0	10	29	0	0	0	0	0	0	1	0	0	0	0	0	NA	0	0	1
0	44	30.2	256	0	130	20100	18300	1840	1500	0	1	1	0	0	0	0	0	7	39	0	0	0	0	0	0	1	0	0	0	0	0	NA	0	0	1
1	42	30.3	255	0	68	4880	2520	2520	1300	0	1	1	0	0	0	0	0	8	19	1	0	0	0	0	0	1	0	0	0	0	1	NA	0	0	0
0	36	30.1	247	0	37	240	5930	1280	1850	0	1	0	0	0	0	0	0	10	35	0	0	0	0	0	0	1	0	0	0	0	0	NA	0	0	0
1	21	31.6	244	0	61.2	1900	3110	NA	1700	0	1	1	0	0	0	0	0	9	27	0	0	0	0	0	1	0	0	0	0	0	0	NA	0	0	0
0	40	30.3	253	0		3140	6110	1610	1100	1	1	0	0	0	0	0	0	9	24	1	0	0	0	0	0	1	0	0	0	0	1	NA	0	0	0
0	60	30.3	273	1	52	1870	2170	2420	1100	1	1	0	0	0	0	0	0	9	28	1	0	0	0	1	0	1	0	1	0	0	0	NA	0	0	0
0	19	30.2	231	0	31	7610	8360	1140	1680	0	0	0	0	0	0	0	0	8	27	0	0	0	0	0	1	1	0	0	0	0	0	NA	0	0	0
1	17	31.2	236	0	52	2070	1920	1810	1750	0	1	0	0	0	1	0	0	10	27	0	0	0	0	1	0	0	0	0	0	0	0	NA	0	0	0
1	28	30.3	241	0	36	4190	31600	1410	1530	0	1	1	0	0	0	0	0	6	25	0	0	0	0	0	1	1	0	0	0	0	0	NA	0	0	0
0	36	30.1	247	0	48	2920	1420	1590	930	1	1	0	0	0	0	0	1	10	30	1	0	0	0	0	1	1	0	0	0	0	0	NA	0	0	0
1	37	30.5	252	0	43	1530	19600	1080	1300	0	1	0	0	0	0	1	1	9	27	1	0	0	0	1	0	1	0	0	0	0	1	NA	0	0	0
1	45	30	255	0	15	8340	14300	1990	1150	1	1	1	0	0	0	1	0	6	35	1	1	0	0	0	1	1	0	0	0	0	1	NA	0	0	1
0	23	31.6	246	0	59	1520	4920	1580	1430	0	1	0	0	0	0	0	0	10	26	1	0	0	0	0	0	1	1	0	0	0	0	NA	0	0	0
1	43	30.2	255	0	56	6820	4190	3070	1290	0	0	0	0	0	1	0	0	8	27	0	0	0	0	0	0	0	1	0	0	0	1	NA	1	0	0
1	26	30.5	241	0	60	1110	17000	1730	1470	0	1	0	0	0	0	0	0	9	27	1	0	0	0	0	0	1	1	0	0	0	0	NA	0	0	0
0	27	30.5	242	0	61	1220	2040	593	1900	0	0	0	0	0	1	0	0	9	28	0	0	0	0	0	0	1	1	0	0	0	0	NA	0	0	0
1	48	30.2	260	1	40	1990	6190	3740	1250	0	1	0	0	0	0	1	0	9	34	1	0	0	0	0	0	1	0	0	0	0	1	NA	0	0	0
1	60	31.5	282	1	54	7910	2070	4720	980	1	1	1	0	1	0	1	1	9	30	0	0	0	0	0	0	1	0	0	0	1	0	NA	0	0	0
1	37	31.5	259	1	30	5480	6170	6170	1350	1	1	1	0	1	0	1	1	9	30	0	0	0	0	0	1	1	0	0	0	0	1	NA	0	0	0
1	40	31	257	0	28	35000	5100	1406	1550	0	1	1	0	0	0	0	1	8	32	0	1	1	0	0	1	1	1	0	0	0	1	NA	0	0	0
0	29	31.5	251	0	75	2250	3660	2100	1800	0	1	1	0	1	0	0	0	10	26	1	0	0	0	0	0	0	1	0	0	0	0	NA	0	0	0
0	24	31.5	246	0	67	2420	6300	3240	1650	0	1	1	0	1	0	0	0	10	26	1	0	0	0	0	0	0	0	0	0	0	0	NA	0	0	0
1	29	31.5	251	0	46	2010	1940	940	1800	0	1	0	0	0	0	0	0	10	29	0	0	0	0	0	0	1	0	0	0	0	1	NA	0	0	0
1	13	31.6	236	0	43	1280	2180	1460	1850	0	1	0	0	0	1	0	0	9	30	0	0	0	0	0	0	1	0	0	0	0	0	NA	0	0	0
0	32	30.6	248	0	26	1670	3080	2400	1700	0	1	1	0	0	0	0	0	9	42	0	0	0	0	0	0	1	1	0	0	0	0	NA	0	0	0
0	25	31.5	247	0	48	7590	NA		1530	0	1	0	0	0	0	0	0	9	27	1	1	0	0	1	0	1	1	1	0	0	0		0	0	0
1	28	30.5	243	0	52	5790	1910	1450	1500	0	1	1	0	0	0	1	0	10	23	1	1	1	0	0	0	1	0	0	0	0	0	NA	0	0	0
1	32	31.4	253	0	24	13900	13500	2890	1350	1	1	0	0	0	0	0	0	10	28	1	0	0	0	1	0	1	1	0	0	0	0	NA	0	0	0
1	42	30.5	257	0	33	5380	35000	4660	1350	0	1	1	0	0	0	0	1	9	33	1	0	0	0	1	0	1	1	0	0	0	1	NA	1	0	0
1	36	31.1	254	0	45	2650	5230	1650	1250	1	1	0	0	0	0	0	0	10	25	1	0	0	0	1	0	1	0	0	0	0	0	NA	0	0	0
1	24	31.4	245	0	24	3500	2350	1290	1770	0	1	1	0	0	0	0	0	9	37	1	1	0	0	0	1	1	0	0	0	0	0	NA	0	0	0
1	44	30.3	257	0	NA	35000	35000	6950	1700	0	1	1	0	0	0	0	1	8	23	0	0	0	0	0	1	1	0	0	0	0	1	NA	0	0	1
1	23	30.5	238	0	18	2870	1750	1660	1500	0	1	0	0	0	0	0	0	9	30	0	0	0	0	0	0	1	0	0	0	0	0	NA	0	0	0
1	26	31.4	247	0	52	4410	877	2070	1500	0	1	0	0	0	0	0	0	10	32	1	0	0	0	1	0	1	0	1	0	0	0	NA	0	0	0
0	40	31.2	259	1	51	5190	8860	2010	1350	1	1	0	0	0	0	0	0	9	33	1	0	0	0	0	0	1	0	0	0	0	0	NA	0	0	0
1	34	31.1	252	0	26	1670	5020	1570	1350	1	1	0	0	0	0	0	0	9	26	0	0	0	0	0	0	1	0	0	0	0	0	NA	0	0	0
1	32	30.5	247	0	55	18800	15200	1570	1250	0	1	0	0	0	0	0	0	4	34	1	0	0	0	1	1	1	0	0	0	0	1	NA	0	0	1
0	40	30.2	252	0	40	2930	6210	1620	1600	0	1	0	0	0	0	0	0	10	20	0	0	0	0	1	0	1	0	0	0	0	0	NA	0	0	0
0	21	31.6	244	0	43	2270	1390	733	1650	0	1	1	0	1	0	0	0	7	22	0	0	0	0	0	1	0	1	0	0	0	0	NA	0	0	0
1	26	31.6	249	0	59	2400	2410	1600	1430	0	1	1	0	1	0	0	1	7	22	0	0	0	0	0	1	0	0	0	0	0	0	NA	0	0	0
1	26	31.6	249	0	57	3590	5350	3130	1400	0	1	1	0	1	0	0	1	7	22	0	0	0	0	0	1	0	1	0	0	0	0	NA	0	0	0
1	32	30.4	246	0	50	2350	17300	1040	1500	0	1	1	0	0	0	0	0	9	26	0	0	0	0	0	0	1	0	0	0	0	0	NA	0	0	0
0	30	31.6	253	0	53	NA	5170	1310	1550	0	1	0	0	0	0	0	0	10	31	0	0	0	0	0	0	0	0	0	0	0	0		0	0	0
1	30	31.6	253	0	39	3570	2290	1030	1500	0	0	0	0	0	0	0	0	8	35	0	1	0	0	0	1	1	0	0	0	0	0	NA	0	0	0
1	24	31.4	245	0	42	1310	1560	983	2000	0	0	0	0	0	0	1	0	10	21	0	0	0	0	0	0	1	0	0	0	0	0	NA	0	0	0
0	41	31.4	262	1	18	1632	7640	3650	1450	0	0	0	0	0	0	0	0	10	19	0	0	0	0	1	0	1	1	1	0	0	0	NA	0	0	0
0	30	31.2	249	0	41	1900	1810	1320	1450	0	1	1	0	0	0	0	1	9	38	1	0	0	0	1	1	1	0	0	0	0	0	NA	0	0	0
0	31	30	241	0	63	2380	7120	1040	1380	0	1	0	0	0	0	0	1	10	36	1	0	0	0	0	0	1	0	0	0	0	0	NA	0	0	0
1	46	30.3	259	0	50	2230、7930、12200	35000	2190	1200	1	1	1	1	0	0	0	0	4	33	1	0	0	0	1	1	0	1	0	0	0	0	37963.2	1	0	1
1	26	31.2	245	0	22	3550	1370	1140	1600	0	1	1	1	0	0	0	0	10	36	0	0	0	0	0	0	1	0	0	0	0	0	NA	0	0	0
1	48	31.1	266	1	34	1520	3790	1840	1600	0	1	0	0	0	1	0	0	10	34	0	1	0	0	0	0	0	0	1	0	0	0	93189.2	0	0	0
0	33	31.6	256	0	NA	3280	9510	1200	1600	0	1	NA	0	0	0	0	0	9	29	1	0	0	0	1	1	1	1	0	0	0	0	NA	1	0	0
1	54	30.4	268	1	220	35000	35000	20600	1500	0	1	0	0	1	0	0	0	7	27	0	0	0	0	0	1	1	0	0	0	0	0	NA	NA	0	1
1	45	30.4	259	0	NA	16100	35000	2470	1100	1	1	0	0	1	0	0	0	8	27	0	0	0	0	0	0	1	0	0	0	0	0	NA	0	0	0
1	104	31.4	325	1	67	35000	35000	34800	1200	1	1	0	1	0	0	1	0	7	32	0	0	0	0	1	1	1	1	0	0	1	0	173235	1	0	1
1	25	30.4	239	0	50	2220	1010	1790	1630	0	1	0	0	0	1	0	0	10	23	0	0	0	0	0	0	1	0	0	0	0	0	59445.7	0	0	0
1	62	30.1	273	1	46	2890	35000	4100	1230	0	1	0	1	1	1	0	0	8	26	0	0	0	0	0	0	1	1	0	0	0	1	145437	0	0	1
1	69	30.1	280	1	43	2180	35000	2210	1130	1	1	0	1	1	1	0	0	9	26	0	0	0	0	0	0	1	1	1	0	0	1	158625	0	0	1
1	34	30.6	250	0	36	2970	3630	1750	1250	0	1	NA	0	0	0	1	0	9	27	0	0	0	0	0	0	1	0	0	0	0	1	81589.5	0	0	0
1	35	30.6	251	0	62	1540	5090	1530	1450	0	1	0	0	0	0	0	0	9	29	1	0	0	0	0	0	1	0	0	0	0	0	82118	0	0	1
1	32	30.2	244	0	99	13200	21800	3670	1980	0	1	1	0	0	0	0	0	2	33	0	0	0	0	1	1	0	1	0	0	0	0	111070	0	0	1
0	21	31.2	240	0	48	2310	4200	1610	1600	0	0	0	0	0	0	0	0	10	36	0	1	0	0	0	0	0	0	0	0	0	0	45792.4	0	0	0
1	54	30.4	268	1	137	5000	22000	8720	1100	1	1	0	0	0	0	1	1	8	28	1	0	0	0	1	0	1	0	0	0	0	1	120110	0	0	0
1	25	31.4	246	0	51	1040	2890	1490	1940	0	1	0	0	1	1	0	0	9	37	0	0	0	0	0	0	1	0	0	0	0	0	63856.4	0	0	0
0	28	31.4	249	0	51	5000	1740	518	1790	0	1	0	0	1	1	0	0	9	37	0	0	0	0	0	0	1	0	0	0	0	0	70600.1	0	0	0
1	51	30.4	265	1	52	5810	1660	1330	1050	1	1	NA	0	0	0	0	0	9	26	1	0	0	0	1	0	1	0	0	0	0	0	119010	0	0	0
0	57	31.1	275	1	73	1820	30100	4060	1350	1	1	1	0	0	0	0	0	9	28	0	0	0	0	0	0	1	1	0	0	1	0	162439	0	0	1
0	30	31.2	249	0	34	740	11100	1550	1650	0	1	0	0	1	0	1	0	8	24	1	0	0	0	1	0	1	1	0	0	0	0	62084.6	0	0	0
0	29	31.2	248	0	79	6350	5240	1390	1650	0	1	0	0	1	0	1	0	10	24	1	0	0	0	1	0	1	0	0	0	0	0		0	0	1
0	22	31.4	243	0	30	1510	1440	1250	1200	1	1	1	0	0	0	0	1	10	28	1	0	0	0	1	0	0	0	0	0	0	0	42095.3	0	0	0
1	29	31.3	249	0	38	6290	8450	3240	2000	0	1	1	0	0	0	0	0	6	28	0	0	0	0	1	1	0	0	0	0	0	0		0	0	0
0	21	31.5	243	0	64	1290	4320	1590	1750	0	1	0	0	0	1	0	0	9	34	0	0	0	0	0	0	1	0	0	0	0	0	63030.6	0	0	0
1	36	30.1	247	0	42	1130	917	495	1600	0	1	0	0	0	0	0	0	10	26	0	0	0	0	1	0	1	0	1	0	0	0	83145.9	0	0	0
0	33	31.6	256	0	56	2490	2300	1110	1300	1	1	0	0	0	0	0	1	10	26	1	0	0	0	0	0	1	0	0	0	0	0	71166.9	0	0	0
0	53	30.1	264	1	50	12800	3280	664	1050	1	1	NA	1	1	0	0	0	9	38	1	0	0	0	0	1	1	1	0	1	1	1	129275	1	0	0
0	24	31.6	247	0	37	1030	4710	1490	1450	0	1	1	0	0	0	1	1	10	30	0	1	0	0	0	0	0	0	0	0	0	0	41501.6	0	0	0
0	24	31.3	244	0	28	7830	2820	928	1650	0	1	1	0	0	0	0	1	10	30	0	0	0	0	0	0	1	1	0	0	0	0	58375.3	1	0	0
0	23	31.1	241	0	53	1580	1110	1110	1550	0	1	0	1	0	1	0	0	10	40	0	0	0	0	0	0	1	0	0	0	0	0	44136.5	0	0	0
1	36	31.1	254	0	69	3810	NA		1850	0	1	0	0	0	0	0	0	10	47	0	0	0	0	0	0	1	1	0	0	0	0		0	0	0
0	21	30.2	233	0	38	4050	5210	878	1800	0	0	0	0	0	0	0	0	9	29	0	0	0	0	0	0	1	0	0	0	0	0	47335.9	0	0	0
1	30	31.3	250	0	48	2060	12000	1370	1850	0	1	NA	0	0	0	0	1	8	18	1	0	0	0	0	1	1	0	0	0	0	0	68301.2	0	0	0
1	27	31.6	250	0	36	3200	5230	1620	2000	0	1	0	0	1	0	0	1	8	28	0	0	0	0	0	0	1	0	0	0	0	0		0	0	0
0	46	31.6	269	1	57	908	4450	5670	1820	0	1	0	0	1	0	0	0	9	28	0	0	0	0	0	0	1	1	0	0	0	0	83330.3	0	0	0
0	55	31.2	274	1	32	2020	2840	1020	1200	1	1	NA	0	0	0	1	0	10	29	1	0	0	0	0	0	1	0	0	0	0	0	163214	0	0	0
1	27	31.1	245	0	43	6820	2270	272	1550	0	1	1	0	0	1	0	0	9	22	0	0	0	0	1	0	1	0	0	0	0	0	54882.8	0	0	0
0	40	30.4	254	0	137	1510	35000	3370	1440	0	1	0	0	1	0	0	0	9	26	0	0	1	0	0	0	1	1	0	0	0	0	95372.3	0	0	0
0	29	30.4	243	0	45	869	8940	641	1420	0	1	0	0	1	0	0	0	9	26	0	0	1	0	0	0	1	0	0	0	0	0	75824.1	0	0	0
1	29	31.5	251	0	128	1510	12200	NA	1850	0	1	0	1	1	1	0	0	9	36	0	0	0	0	0	0	1	1	0	0	0	0	78608.7	1	0	0
0	15	31.5	237	0	45	2140	12200	3000	1600	0	1	0	1	1	1	0	0	10	36	0	0	0	0	0	0	0	0	0	0	0	0	37041.7	0	0	0
0	25	31.6	248	0	63	15500	13900	2960	1350	1	1	1	0	0	0	0	0	9	33	1	0	0	0	1	0	1	0	0	0	0	0	42676.3	0	0	0
1	25	31.6	248	0	27	909	1370	1320	2250	0	0	0	0	0	0	0	0	10	20	0	0	0	0	0	0	1	0	0	0	0	0	61327.3	0	0	0
0	30	31	247	0	64	991	4440	1480	1300	1	1	0	0	0	0	0	0	7	31	1	0	0	0	0	1	1	0	0	0	0	0	84416	0	0	1
1	58	30	268	1	131	1320	31400	12800	1450	0	1	1	0	0	0	0	0	7	32	0	1	0	0	1	1	1	1	0	0	1	0	182405	1	0	1
0	20	30.1	231	0	49	812	6320	3150	1500	0	1	1	0	0	0	0	1	10	30	1	0	0	0	0	0	1	1	0	0	0	0	40158.9	0	0	0
1	28	31.4	249	0	32	3423	7670	1980	1450	0	1	0	0	0	0	0	0	9	20	1	0	0	0	1	0	1	0	0	0	0	0	67419.1	0	0	0
1	20	31.4	241	0	42	497	6120	1470	1400	0	1	NA	1	1	1	0	0	9	32	0	0	0	0	1	0	1	0	0	0	0	0	50877.5	0	0	0
1	27	31.4	248	0	41	2220	8750	2580	1750	0	1	NA	1	1	0	0	0	9	32	0	0	0	0	1	0	1	0	0	0	0	0	65906	0	0	0
1	41	30.3	254	0	63	8320	19900	1820	1200	1	1	0	0	1	0	1	0	10	38	0	0	0	0	0	0	1	0	0	0	0	0	139310	0	0	0
0	27	31	244	0	54	8580	1620	1290	1350	1	1	0	0	0	0	0	0	10	29	1	0	0	0	0	0	0	0	0	0	0	0	55024.4	0	0	0
1	56	31.5	278	1	50	1530	1168	1160	960	1	1	1	0	0	0	0	0	10	29	1	0	0	0	1	0	1	0	0	0	1	0	146068	0	0	0
1	31	31.5	253	0	24	5100	4710	2090	1500	0	1	0	0	0	0	1	1	9	30	1	0	0	0	0	0	1	0	0	0	1	0	75699.6	0	0	0
0	22	31.6	245	0	22	1870	7350	1070	1500	0	1	0	0	0	0	0	0	10	29	1	0	0	1	1	0	0	0	0	0	0	0	47831.6	0	0	0
1	27	31.6	250	0	20	6810	4340	980	1700	0	1	NA	0	0	0	0	0	8	23	1	0	0	0	0	0	1	0	0	0	0	0	73940.6	0	0	0
0	28	30.4	242	0	57	3140	2570	562	1550	0	0	0	0	0	0	0	0	8	30	0	0	0	0	0	0	0	0	0	0	0	0	59787.4	0	0	0
1	49	30.3	262	1	27	2470	7640	7640	1600	0	0	0	0	0	0	0	0	10	29	0	0	0	0	0	0	0	0	0	0	0	0	111857	0	0	0
0	32	31.2	251	0	46	2020	1340	1790	1600	0	1	1	0	0	0	0	0	9	NA	0	0	0	0	1	1	1	1	0	0	0	0	68906.9	0	0	1
0	31	30.6	247	0	73	1510	35000	3950	1200	1	1	1	0	0	0	0	0	8	30	1	1	0	1	0	1	1	0	0	0	0	0	95039.1	0	0	1
1	42	30.1	253	0	41	8020	5910	2590	1650	0	1	1	0	0	0	0	0	9	29	0	1	0	0	1	0	1	1	1	0	0	0	113359	0	0	0
1	29	31.3	249	0	31	6310	5140	2150	1730	0	1	0	0	0	1	0	0	9	30	0	1	0	0	0	1	0	1	0	0	0	0	55255.4	0	0	0
1	28	31.3	248	0	45	686	7997	NA	2000	0	0	0	0	1	1	0	0	10	30	0	1	0	0	1	0	0	0	1	0	0	0	66163.9	0	0	0
0	28	31.3	248	0	41	985.4	3359.05	1790	1700	0	0	0	0	1	0	0	0	10	30	0	1	0	0	1	1	1	1	0	0	1	0	80908.9	0	0	0
0	30	30.2	242	0	73	1600	NA	NA	1450	0	1	1	0	0	1	0	0	8	28	0	1	0	0	0	1	1	0	0	0	0	0	79996.1	0	0	0
0	24	31.2	243	0	13	1530	7840	2840	1720	0	1	1	0	0	0	0	0	9	27	0	0	0	0	0	0	0	0	0	0	0	0	46829.2	0	0	0
1	39	31.5	261	1	68	8110	2850	NA	1540	0	1	1	0	0	0	1	1	7	20	0	0	0	1	0	1	0	1	0	0	0	0	85969.6	0	0	1
0	12	31.1	230	0	14	1460	1660	1300	2000	0	1	1	0	0	0	0	0	10	25	0	0	0	0	0	0	1	0	1	0	0	0	28208.1	0	0	0
1	60	30.2	272	1	50	2380	23300	1880	1150	1	0	0	0	0	0	0	0	10	29	0	1	0	0	0	0	1	0	0	0	0	0	117903	0	0	0
1	56	30.2	268	1	42	1940	4390	4520	1400	0	0	0	0	1	0	0	0	9	29	0	1	0	0	0	0	1	0	0	0	0	1	119754	0	0	0
0	38	31.5	260	1	58	969	2640	569	1430	0	1	0	0	0	1	0	0	10	32	0	0	1	0	0	0	1	0	0	0	0	0	76184.1	0	0	0
1	20	31.3	240	0	35	940	1460	346	2050	0	1	1	0	0	0	0	0	9	30	0	0	0	0	0	0	0	1	0	0	0	0	43559.7	0	0	0
1	46	30.5	261	1	69	730	1780	2780	1000	1	1	0	1	0	0	0	1	9	27	1	0	0	0	1	0	1	0	0	0	0	1	102127	0	0	0
0	16	31.5	238	0	43	15800	4480	1370	1750	0	1	0	0	0	0	0	1	10	35	0	0	0	0	0	0	0	0	0	0	0	0	33616.4	0	0	0
1	48	30.1	259	0	27	2820	4610	2290	1500	0	0	0	0	0	0	0	0	9	23	0	0	0	0	0	0	1	1	0	0	0	1	99964.4	0	0	0
1	37	30.6	253	0	62	18800	5800	4010	1350	0	1	1	0	0	0	0	1	6	23	0	0	0	0	0	1	1	0	0	0	0	1	81102.7	0	0	1
1	22	30.4	236	0	64	5840	4440	985	1800	0	1	1	0	0	0	0	0	8	29	0	1	0	0	0	0	1	0	0	0	0	0	47302.1	0	0	0
0	62	31.1	280	1	37	8040	5130	5780	850	1	1	0	1	1	0	1	0	10	26	0	0	0	0	0	0	1	0	0	0	1	0	145372	0	0	0
1	24	31.1	242	0	35	2390	2040	1200	1650	0	1	0	1	1	1	1	0	10	26	0	0	0	0	0	0	0	0	0	0	0	0	49206.1	0	0	0
1	47	30.1	258	0	30	5330	2270	1580	950	1	1	0	0	0	0	1	0	9	31	1	0	0	0	0	1	1	0	0	0	0	1	119333	0	0	0
0	61	30.3	274	1	21	3990	12700	2620	860	1	1	0	0	0	0	1	0	8	34	1	0	0	0	1	0	1	0	0	0	0	1	178829	0	0	0
1	26	31.3	246	0	47	2960	5540	1720	1700	0	0	0	0	0	0	0	0	10	31	0	0	0	0	1	0	1	0	0	0	0	0	63069.3	0	0	0
1	34	30.3	247	0	31	2380	12500	3200	1630	0	1	0	0	1	0	0	0	9	22	0	0	0	0	0	0	1	1	1	0	0	1	125486	0	0	1
1	29	31.6	252	0	49	2490	4420	1870	1760	0	1	1	0	1	0	0	1	10	27	1	0	0	0	1	0	1	1	0	0	0	0		0	0	0
1	29	31.6	252	0	47	5110	2390	1690	2070	0	1	1	0	1	0	0	1	9	27	1	0	0	0	1	1	1	1	0	0	0	0		0	0	0
1	32	31.5	254	0	36	1040	31300	6960	1450	0	1	1	0	0	1	0	0	9	30	1	1	0	0	0	0	1	1	0	0	0	0	103422	1	0	0
0	14	31.6	237	0	25	950	1320	1860	1500	0	1	0	0	0	0	0	1	10	22	1	0	0	0	1	0	0	0	0	0	0	0	34166.1	0	0	0
0	21	31	238	0	57	4750	5360	660	1780	0	0	0	0	0	0	0	0	9	27	0	0	0	0	1	1	0	0	0	0	0	0	49737.7	0	0	0
1	50	31.5	272	1	76	24900	24300	2340	1250	1	1	1	0	0	0	1	0	9	36	1	0	0	0	1	0	1	0	0	0	1	0	125993	0	0	0
0	32	31.2	251	0	32	2080	2850	1700	1370	1	1	0	1	1	1	0	0	10	27	0	1	1	0	1	0	1	1	0	0	0	0	65521.2	0	0	0
1	27	31.2	246	0	49	2420	NA	NA	1700	0	1	1	0	0	1	0	0	9	27	0	1	1	0	1	0	1	1	0	0	0	1	71149.4	1	0	0
1	55	30.4	269	1	146	7290	12100	9500	1000	1	1	1	0	0	0	1	1	7	32	1	0	0	0	0	1	1	0	0	0	1	1	166069	0	1	1
1	16	31.6	239	0	45	6360	3400	961	1800	0	1	0	1	1	0	0	0	9	37	0	1	0	0	1	0	1	0	0	0	0	0	50486.1	0	0	0
0	36	31.6	259	1	41	2660	5770	2750	1100	1	1	0	1	1	0	1	0	9	37	0	1	0	0	1	0	1	0	0	0	0	0	84708.3	0	0	0
0	28	30	238	0	55	1500	5090	741	1330	0	1	0	0	0	0	0	1	9	28	1	0	0	0	1	0	1	1	0	0	0	0	60725.9	1	0	0
1	36	30.5	251	0	113	4500	35000	6620	1350	0	1	1	0	0	0	0	0	7	29	1	0	0	0	0	1	1	0	0	0	0	0	126094	0	0	1
0	33	31.4	254	0	42	1230	6500	1210	1420	0	1	0	0	0	1	0	0	9	32	0	0	0	0	1	0	1	1	0	0	0	0	84469.8	0	0	0
1	31	31.6	254	0	40	21700	15400	3580	1850	0	1	1	0	0	0	1	1	5	37	0	1	0	0	0	1	1	1	0	0	0	0	112532	1	0	1
1	26	31	243	0	53	3500	4480	1310	1350	1	1	1	0	0	0	0	0	8	42	1	0	0	0	1	0	1	0	0	0	0	0	61814.5	0	0	0
0	43	30.5	258	0	49	2400	10100	507	1600	0	1	1	0	0	0	0	0	10	20	0	0	0	1	1	0	1	0	0	0	0	0	113558	0	0	0
0	36	30.2	248	0	49	3120	5820	1190	1500	0	1	0	0	0	1	0	0	8	25	0	0	0	0	0	1	1	0	0	0	1	1	107099	0	1	0
0	64	31.4	285	1	38	5550	14100	4270	1120	1	1	0	0	0	0	0	0	8	29	1	0	0	0	1	1	1	1	1	0	1	0	204509	0	0	0
1	41	30.6	257	0	36	782	2720	765	1410	0	0	0	1	1	0	0	0	10	35	0	0	0	0	0	0	1	0	0	0	0	0	73978.8	0	0	0
1	30	30.6	246	0	41	1020	2060	1030	1680	0	0	0	1	1	0	0	0	9	35	0	0	0	0	0	0	1	1	0	0	0	0	65489	0	0	0
0	58	30.1	269	1	24	22400	35000	5740	1100	1	1	0	0	0	0	1	0	10	28	1	0	0	0	1	0	1	0	0	0	1	0	142848	0	0	0
1	52	31.3	272	1	49	1040	35000	1200	1400	0	0	0	0	1	1	0	0	9	27	1	0	0	0	1	0	1	0	0	0	0	0	137282	0	0	0
0	49	31.3	269	1	49	1460	35000	3930	1160	1	0	0	0	1	1	0	0	9	27	1	0	0	0	1	0	1	0	0	0	1	0	126417	0	0	0
0	23	31	240	0	44	9420	9420	2110	1450	0	1	0	0	0	1	0	0	10	25	0	0	0	0	0	0	1	0	1	0	0	0	56875.5	0	0	0
0	54	30.3	267	1	31	454	4250	2910	1100	1	1	0	0	0	0	0	0	7	32	1	1	0	0	0	1	1	0	0	0	0	1	143913	0	0	1
0	21	31.1	239	0	64	1310	2780	2950	1600	0	1	0	0	0	0	0	0	9	32	1	0	0	0	0	0	1	0	0	0	0	0	51975.6	0	0	0
1	36	31.1	254	0	45	3150	1650	1250	1650	0	1	0	0	0	1	0	0	10	29	0	0	0	0	0	0	0	0	0	0	0	0	79380.1	0	0	0
0	65	30	275	1	35	3210	4260	8120	1150	1	1	1	0	0	0	0	0	8	36	1	0	0	0	1	0	1	1	0	0	1	0	143674	0	0	0
0	32	31.5	254	0	124	972	NA	NA	1500	0	1	0	0	0	0	0	0	9	37	0	1	0	0	0	0	1	1	0	0	0	0	92412.3	1	0	0
0	52	31.5	274	1	51	2870	8550	3360	1650	0	0	0	0	1	0	0	0	10	24	0	0	0	0	0	1	0	0	0	0	1	0	112122	0	0	0
0	43	31.5	265	1	47	2940	7900	891	1600	0	0	0	1	1	0	0	0	10	24	0	0	0	0	0	0	0	0	0	0	0	0	97950.3	0	0	0
1	29	31	246	0	41	2380	2010	986	2050	0	1	0	0	0	0	0	1	9	29	1	1	0	0	0	0	1	1	0	0	0	0	89587.1	0	0	0
1	40	31.6	263	1	35	7240	25000	17500	1700	0	1	1	0	0	0	1	1	9	23	0	0	0	0	0	0	1	1	0	0	1	0	140405	0	0	1
1	32	31.3	252	0	49	1380	21300	2190	1350	1	1	1	0	0	0	1	0	8	19	1	0	0	0	0	0	1	0	0	0	0	0	71898.6	0	0	0
1	28	30.5	243	0	62	3370	1350	454	1500	0	1	0	0	0	1	0	0	8	32	0	0	0	0	0	0	1	0	0	0	0	0	63110.2	0	0	0
1	40	30.5	255	0	68	8200	6660	2150	1260	0	1	1	0	0	0	0	0	10	31	1	0	0	0	0	0	1	0	0	0	1	1	120499	0	0	0
1	27	31.3	247	0	29	1700	35000	7940	1500	0	0	0	0	1	0	1	0	10	21	0	0	0	0	0	0	1	1	0	0	0	0	78358.1	0	0	0
1	37	31.3	257	0	120	26800/35000	18500	11200	1700	0	1	0	0	1	0	1	0	8	21	0	0	0	0	0	0	1	0	0	0	0	1	131089	0	0	1
1	32	31.2	251	0	106	1660	25500	9790	1550	0	0	0	0	0	0	0	0	9	30	0	1	0	0	0	0	1	0	0	0	0	0	112066	0	0	0
1	20	31.5	242	0	78	1400	35000	2540	1750	0	1	1	0	0	0	1	0	9	28	0	0	0	0	0	0	1	1	0	0	0	0	62609	0	0	0
0	27	30.4	241	0	35	9370	9540	1510	1400	0	NA	0	0	0	0	0	0	8	45	0	0	0	0	0	0	1	0	1	0	0	0	56542.1	0	0	0
1	64	30	274	1	169	5980	35000	10000	960	1	1	1	1	0	0	1	0	5	36	1	0	0	0	1	1	1	0	0	0	0	1	164123	0	0	1
1	30	31	247	0	28	920	23700	3320	2000	0	0	0	0	0	1	0	1	10	34	0	1	0	0	1	0	1	0	0	0	0	0	71264.4	0	0	0
1	45	30	255	0	129	1760	13200	7570	1500	0	0	0	0	0	0	0	0	3	23	0	0	0	0	0	1	1	1	0	0	0	1	143405	1	0	1
0	46	30.3	259	0	52	2500	9990	12800	1550	0	0	0	1	1	1	0	0	8	40	0	0	0	0	1	0	1	1	0	0	0	0	113135	1	0	0
1	31	31.2	250	0	47	4630	6830	2010	1450	0	1	0	0	0	0	0	0	10	28	1	0	0	0	0	0	1	0	0	0	0	0	68953.5	0	0	0
0	45	31.5	267	1	91	3080	2680	7370	1750	0	1	0	0	1	0	0	0	9	33	0	1	0	0	1	0	1	1	0	0	0	0	105604	0	0	1
0	45	31.5	267	1	118	2490	5290	35000	1250	1	1	0	0	1	0	0	0	9	33	0	1	0	0	1	0	1	1	0	0	0	0	107488	0	0	0
1	33	31.1	251	0	21	10300	4550	2220	1800	0	1	0	0	0	1	0	0	10	25	0	0	0	0	0	0	0	0	0	0	0	0	75966.6	0	0	0
1	42	31.3	262	1	38	5100	2790	3250	1650	0	1	0	0	0	0	0	0	10	35	0	0	0	0	1	0	0	0	0	0	1	0	107165	0	0	0
0	15	30.6	231	0	32	4880	6220	1420	1950	0	1	1	1	1	0	0	0	10	28	1	1	0	0	0	0	0	0	0	0	0	0	36572	0	0	0
0	23	30.6	239	0	28	3800	3380	1630	1550	0	1	1	1	1	0	0	0	10	28	1	1	0	0	0	0	0	0	0	0	0	0	51927.6	0	0	0
1	33	31	250	0	20	2160	5750	4620	1400	0	1	1	0	0	0	0	0	10	29	1	0	0	0	1	0	1	0	0	0	0	1	126963	0	0	1
1	100	30.6	316	1	66	1270	5730	4170	1000	1	1	0	0	0	0	1	0	8	24	0	0	0	0	1	1	1	1	0	0	1	0	269640	0	0	1
1	35	30.2	247	0	65	2050	24400	1090	1450	0	1	0	0	0	0	0	0	9	31	1	0	0	0	0	1	1	0	0	0	0	0	93721.2	0	0	0
1	26	31.2	245	0		6760	4680	504	1470	0	1	0	0	0	0	0	0	10	24	1	0	0	0	1	0	1	0	0	0	0	0	68016.3	0	0	0
0	22	30.1	233	0	40	1070	4750	1570	1520	0	1	0	0	0	0	0	0	10	32	0	0	0	0	1	0	1	1	0	0	0	0	64761.8	0	0	0
1	46	30.2	258	0	52	8530	4770	585	1300	0	1	0	0	0	1	0	0	9	32	0	0	0	0	1	0	1	0	0	0	0	1	80120.6	0	0	0
0	47	30.4	261	1	135	31500	22900	15000	1100	1	1	1	0	0	0	1	1	8	34	0	0	0	0	0	1	1	0	0	0	0	0	171622	0	0	1
1	48	30	258	0	40	1210/12900	4910	1070	1450	0	1	0	0	0	1	0	0	8	32	0	0	0	0	0	1	1	1	0	0	0	0	140234	1	0	1
1	30	31.5	252	0	26	1350	34300	2540	1950	0	1	1	0	0	0	0	0	7	28	0	0	0	0	0	0	1	0	0	0	0	0	81136.9	0	0	1
0	45	31.5	267	1	30	1690	10400	1230	1250	1	1	0	0	0	0	1	0	10	34	1	0	0	0	0	0	1	0	0	0	0	1	137458	0	0	0
0	34	31.3	254	0	45	2920	14100	933	1370	1	1	1	1	1	1	0	0	8	35	0	0	0	0	0	1	1	0	0	0	0	0	61055.6	0	0	0
0	30	31.3	250	0	37	5300	20300	3160	1670	0	1	1	1	1	1	0	0	8	35	0	0	0	0	0	1	1	0	0	0	0	0	68561.1	0	0	1
0	32	30.5	247	0	22	20200	16500	1500	1500	0	0	0	0	0	1	0	0	10	36	0	0	0	0	1	0	1	0	0	0	0	0	71994.9	0	0	0
0	28	31	245	0	5	6830	8120	1430	1650	0	1	0	1	1	0	0	0	10	26	0	0	0	0	0	0	1	0	0	0	0	0	45725.7	0	0	0
1	28	31	245	0	48	5590	4040	1180	1700	0	1	0	1	1	0	0	0	10	26	0	0	0	0	0	0	1	0	0	0	0	0	46634.5	0	0	0
0	27	31.2	246	0	50	1610	5810	1610	1750	0	0	0	0	0	0	0	0	9	32	0	0	0	0	0	0	1	0	0	0	0	0	53075.9	0	0	0
0	31	31.1	249	0	52	5890	5820	2030	1500	0	1	1	0	0	0	0	0	9	29	1	0	0	0	1	0	1	0	0	0	0	0		0	0	0
1	45	30.2	257	0	59	5180	5450	1670	1350	0	0	0	0	1	0	0	0	10	34	0	0	0	0	1	0	1	0	0	0	0	0		0	0	0
1	31	31.2	250	0	51	2360	11400	482	1650	0	1	0	0	0	1	0	0	10	37	0	1	0	0	0	0	1	0	0	0	0	0	75485	0	0	0
1	44	30.1	255	0	46	4220	3720	634	1100	1	1	1	0	0	0	1	1	10	31	1	0	0	0	1	0	1	0	0	0	0	0	95997.1	0	0	0
0	24	30.1	235	0	39	2830	3600	1420	1700	0	1	0	0	0	1	0	0	9	27	0	0	0	0	1	0	1	0	0	0	0	0	58323.4	0	0	0
1	40	30.5	255	0	42	1480	21800	4410	1450	0	1	1	0	1	0	0	0	9	28	0	1	0	0	0	1	1	0	0	0	0	0	109198	0	0	0
1	44	30.5	259	0	41	1430	35000	6460	1270	0	1	1	0	1	0	0	0	9	28	0	1	0	0	0	1	1	0	0	0	0	0	129831	0	0	1
1	32	31.6	255	0	50	6740	1450	2970	1500	0	1	0	0	0	0	0	0	10	35	1	0	0	0	1	0	1	0	0	0	0	0	88154.6	0	0	0
1	40	31.3	260	1	47	2220	5820	6950	1600	0	1	0	0	0	1	0	0	10	36	0	0	0	0	0	0	1	1	0	0	0	1	112694	0	0	0
1	92	31.1	310	1	69	1350	2240	5980	1250	1	1	0	0	0	0	0	1	9	27	1	0	0	0	1	0	1	0	1	0	1	0	265747	0	0	0
1	41	31.1	259	1	51	737	3810	6240	1650	0	1	0	0	1	0	0	1	9	27	1	0	0	0	1	0	1	0	0	0	0	0	103353	0	0	0
1	32	30.3	245	0	40	10800	35000	2980	1750	0	1	1	0	0	0	1	0	9	23	0	0	0	0	1	0	1	1	0	0	0	0	107421	0	0	0
1	26	31.2	245	0	58	2560	14200	2790	1500	0	1	0	0	0	0	0	0	9	31	1	0	0	0	1	0	1	0	0	0	0	0	76319.6	0	0	0
0	27	31.6	250	0	58	7850	9490	1740	1800	0	1	0	0	0	0	0	0	10	32	1	0	0	0	0	0	1	0	0	0	0	0	52167.6	0	0	0
1	35	30.2	247	0	44	888	2490	1180	1600	0	1	0	0	0	0	0	1	9	34	0	1	0	0	1	0	0	0	0	0	0	0	79776.2	0	0	0
0	36	31.3	256	0	63	2190	5730	1880	1500	0	1	1	0	0	0	0	1	9	28	1	0	0	0	1	0	1	0	0	0	0	0	70467.9	0	0	0
0	55	30	265	1	50	3930	4470	NA	1300	0	1	0	0	0	1	0	0	9	31	0	0	0	0	0	0	1	0	0	0	0	1	146565	0	0	0
1	44	30.3	257	0	47	774	27500	3600	1130	1	1	0	0	0	0	1	0	9	28	1	0	0	0	0	0	1	0	0	0	0	1	137607	0	0	1
0	33	31	250	0	45	1670	23100	2160	1450	0	1	0	0	0	0	0	0	10	30	1	0	0	0	0	0	1	1	0	0	0	0	100805	0	0	0
1	23	31.2	242	0	30	8470	35000	639	2000	0	1	0	0	0	0	0	0	9	28	0	0	0	0	1	0	1	0	0	0	0	0	71370.2	0	0	0
0	35	31.4	256	0	63	5470	6330	2600	1350	1	1	0	0	0	0	1	0	10	21	1	0	0	0	0	0	1	1	0	0	0	0	90981	0	0	0
1	71	30.3	284	1	274	4040	35000	35000	850	1	1	0	0	0	0	1	1	10	27	1	0	0	0	0	0	1	0	0	0	1	0	261741	0	0	1
0	35	31	252	0	33	5940	7070	2510	1500	0	1	0	1	0	0	0	0	10	28	0	0	0	0	0	0	1	0	0	0	0	0	68397.5	0	0	0
1	45	30.3	258	0		2510	1450	495	1150	1	1	0	0	0	0	1	0	9	22	1	0	0	0	1	0	1	0	0	0	0	0	132505	0	0	0
1	49	31.6	272	1	46	24700	35000	16700	1850	0	1	1	0	0	0	1	0	8	34	1	0	0	0	1	1	1	1	0	0	0	1	169254	1	0	1
1	36	31.2	255	0	57	1210	11000	731	1400	0	1	0	1	1	0	0	0	10	27	0	0	0	1	0	0	1	0	0	0	0	0	112008	0	0	1
1	53	31.2	272	1	38	14400	5120	14700	1050	1	1	0	1	1	0	1	0	10	27	0	0	0	1	0	0	1	0	0	0	0	0	189244	0	0	1
0	48	30.2	260	1	35	927	23500	12900	1650	0	1	1	0	0	1	0	0	7	32	0	1	1	0	0	1	1	0	0	0	0	1	160246	0	0	1
1	40	31.2	259	1	32	641	2890	2750	1300	1	0	0	0	0	0	1	0	9	28	0	1	0	0	0	0	1	0	0	0	0	0	113818	0	0	1
1	44	31.1	262	1	49	5010	35000	9180	1500	0	1	0	0	0	0	1	0	9	29	1	0	0	0	1	0	1	0	1	0	0	0	152861	0	0	1
0	36	30	246	0	51	1690	35000	3520	1550	0	0	0	0	0	0	0	0	9	33	0	0	0	0	0	0	1	0	0	0	0	0	97178.2	0	0	0
0	91	30.4	305	1	128	2000	35000	35000	1000	1	1	1	0	0	0	0	0	8	32	1	0	0	0	1	1	1	1	0	0	1	1	286338	1	1	1
1	35	30.5	250	0	43	693	446	1720	1280	0	1	0	0	0	0	0	0	9	36	1	0	0	0	1	0	1	0	0	0	0	0	96014.9	0	0	0
0	57	31.4	278	1	21	24100	9400	2620	1150	1	1	0	0	0	0	0	1	8	29	1	0	0	0	0	1	0	0	0	0	0	0	158761	0	0	0
0	56	30.3	269	1	91	30538	35000	2610	850	1	1	1	0	0	0	0	0	7	31	1	0	0	0	0	1	1	0	0	0	0	0	148139	0	0	1
1	31	31.5	253	0	42	6610	4130	1860	2050	0	1	0	0	0	0	0	0	10	40	0	0	0	0	0	0	1	1	0	0	0	0		0	0	0
0	35	31.2	254	0	25	8040	12400	1230	1850	0	0	0	0	0	0	0	0	9	33	0	1	0	0	0	1	1	0	0	0	0	0	83404.9	0	0	1
0	27	31.3	247	0	37	1130	1490	2840	1250	1	1	1	0	1	0	0	0	9	24	1	1	1	0	1	0	1	1	0	0	0	0	75706.1	0	0	0
1	27	31.3	247	0	57	618	2580	3080	1600	0	1	1	0	1	0	0	0	9	24	1	1	1	0	1	0	1	1	0	0	0	0	73266.9	0	0	0
1	37	30	247	0	42	7210	35000	4110	1500	0	1	1	0	0	0	0	0	9	39	0	1	0	1	0	0	1	1	0	0	0	0	99493	1	0	0
1	41	30.4	255	0	34	1170	11500	2190	1750	0	1	0	0	0	0	1	0	10	36	0	1	0	1	1	0	1	0	0	0	0	0	119197	0	0	0
0	28	31.2	247	0	52	3330、16300	7870	844	1900	0	1	0	0	0	1	0	0	9	25	0	0	0	0	1	0	1	0	0	0	0	0	57073.8	0	0	0
0	30	31.1	248	0	66	3110	5410	1030	1950	0	1	1	0	0	0	0	0	10	39	0	1	0	0	0	0	1	0	0	0	0	0	79632.2	0	0	0
0	26	30.6	242	0	45	5580	21400	852	1800	0	1	1	0	0	0	0	1	8	27	0	0	0	1	1	0	1	0	0	0	0	0	71466	0	0	0
0	44	30.6	260	1	45	766	20700	2610	1050	1	1	1	0	0	0	1	0	10	28	1	0	1	1	0	0	1	0	0	0	1	0	145575	0	1	1
1	38	30.1	249	0	36	4790	1940	2030	1300	0	0	0	0	0	0	1	0	7	27	0	0	0	0	1	1	1	0	0	0	0	0		0	0	0
1	123	31.4	344	1	53	470	11000	1120	1370	1	1	0	0	0	0	0	0	9	30	1	0	0	0	0	0	1	1	0	0	1	1	327361	0	0	1
0	53	30.1	264	1	84	4200、2190	4600	542	1150	1	0	0	1	1	1	0	0	10	33	0	0	0	0	0	0	1	0	0	0	0	1	115594	0	0	0
0	32	30.1	243	0	68	8400、32700	3850	1550	1400	0	0	0	1	1	1	0	0	10	33	0	0	0	0	0	0	1	0	0	0	0	0	88298.9	0	0	1
1	28	31.2	247	0	65	3700	11800	945	1350	1	1	0	0	0	0	0	0	9	36	1	0	0	0	0	0	1	0	0	0	0	0	72212.1	0	0	0
0	26	31.5	248	0	52	1942	11600	1170	1700	0	1	0	1	1	0	1	0	10	41	1	0	0	0	0	0	0	0	0	0	0	0	58476.1	0	0	0
0	40	31.5	262	1	45	4900	15000	17200	1750	0	1	0	1	1	0	1	0	10	41	1	0	0	0	0	0	0	0	0	0	0	0	123740	0	0	1
1	43	31.5	265	1	50	1440	1830	1130	1650	0	1	1	0	0	0	0	0	9	23	0	0	0	0	0	0	1	0	0	0	0	1	90343.6	0	0	0
1	42	30.4	256	0	41	2750	5290	1980	1450	0	0	0	0	1	0	0	0	8	38	0	0	0	0	1	0	1	0	0	0	0	0		0	0	0
1	48	31.5	270	1	55	2350	2650	1120	1800	0	1	0	0	0	1	0	0	10	27	0	0	0	0	0	0	1	0	0	0	0	0	117462	0	0	0
0	63	30.6	279	1	44	1520	22000	5630	1050	1	1	0	0	0	0	1	0	10	24	1	0	0	0	0	0	1	0	0	0	0	1	157855	0	0	0
1	43	30	253	0	140	4200	35000	12700	1200	1	1	0	0	0	0	0	1	9	27	0	0	0	0	0	0	1	0	0	0	0	1	144379	0	0	1
1	43	31.5	265	1	36	4230	7420	2710	1500	0	1	1	0	0	0	0	0	10	29	0	0	0	0	1	1	1	0	0	0	1	0	102999	0	0	0
0	52	31.3	272	1	94	1890	5130	6940	1680	0	0	0	0	0	0	0	1	9	29	0	0	0	0	0	1	1	0	0	0	0	0	127805	0	0	1
1	40	30.6	256	0		939	35000	4840	1600	0	1	0	0	0	0	0	0	9	28	0	0	0	0	0	0	1	0	0	0	1	0	120100	0	0	1
1	55	30.2	267	1		12700	8250	1020	1200	1	1	0	0	0	0	0	0	10	33	1	0	0	0	0	0	1	1	0	0	1	1	152006	0	1	1
1	52	31	269	1	62	2710	17600	4560	1150	1	1	1	1	1	0	1	1	9	30	1	0	0	0	0	0	1	0	0	0	0	0	152453	0	0	1
0	44	30.1	255	0	58	1960	26800	1150	1050	1	1	1	0	1	0	0	0	5	32	1	0	0	0	0	1	1	0	0	0	1	0	102448.17	0	1	1
0	30	31.3	250	0		1020	7690	2320	1550	0	1	0	0	0	0	0	0	10	22	0	0	0	0	1	0	1	0	0	0	0	0	71066.06	0	0	0
1	32	31.6	255	0	54	819	5740	526	2490	0	1	1	0	0	0	0	0	9	28	1	1	0	0	1	1	0	0	0	0	0	0	79270.88	0	0	0
1	53	30.4	267	1	35	909	9300	9300	1300	0	1	0	0	1	1	0	0	9	37	0	0	0	0	1	0	1	0	0	0	0	0	126131.12	0	0	0
0	35	30.4	249	0	44	1700	4630	1780	1300	0	1	0	0	1	1	0	0	10	37	0	0	0	0	1	0	1	0	0	0	1	0	87774.17	0	1	0
1	31	30.6	247	0	22	4620	3120	467	1850	0	1	0	0	1	0	1	0	9	29	1	0	0	0	0	1	1	0	0	0	1	0	87367.28	0	0	0
1	57	30.6	273	1	27	35000	31800	10200	1350	0	1	0	0	1	0	1	0	9	29	1	0	0	0	0	1	1	0	0	0	0	0	211635.21	0	0	0
0	19	31.4	240	0	65	1120	1400	674	1740	0	1	1	0	0	0	0	0	9	36	0	0	0	0	1	1	0	0	0	0	0	0	35392.02	0	0	0
0	35	31.5	257	0	40	6770	10100	1500	1570	0	1	0	0	1	0	0	0	9	32	1	1	0	0	0	1	0	0	0	0	0	0	61567.27	0	0	0
0	24	31.3	244	0	41	949	1490	1260	1450	0	1	0	0	0	0	0	0	10	32	1	0	0	0	1	0	1	0	0	0	0	0	59820.10	0	0	0
0	57	30	267	1		1012	3580	5090	1100	1	1	1	0	0	0	1	0	9	29	1	0	0	0	0	0	1	0	0	0	0	0	150789.52	0	0	0
0	42	30.2	254	0	28	3930	31300	12500	1450	0	1	0	0	1	0	0	0	10	22	0	0	0	1	0	0	1	1	0	0	0	0	124645.07	1	0	1
0	35	30.2	247	0	36	5200	14100	4950	1350	0	1	0	0	1	0	0	0	10	22	0	0	0	1	1	0	1	0	0	0	0	0	77723.58	0	0	0
1	33	31.6	256	0	35	900	9630	2070	1800	0	1	1	0	0	0	0	0	10	29	0	0	0	0	1	0	1	0	0	0	0	0	84833.99	0	0	0
0	20	30.5	235	0		1150	15300	5380	1800	0	1	0	0	1	0	0	1	9	30	0	0	0	0	0	0	1	1	0	0	0	0	58100.37	0	0	0
1	44	30.4	258	0	48	4780	6800	2130	1500	0	1	1	0	0	0	0	0	7	28	0	0	0	0	0	1	0	0	0	0	0	1	94310	NA	0	1
1	27	31.6	250	0	50	23600	8440	963	1200	1	1	1	0	0	0	0	0	9	29	1	1	0	0	1	0	1	0	0	0	0	0	71888.31	0	0	1
0	33	30.1	244	0	60	17500	19500	3630	1780	0	1	1	0	0	0	0	0	6	29	0	0	0	0	0	1	0	0	0	0	0	0	80153.38	0	0	0
1	32	31.6	255	0	45	810	6140	421	1550	0	1	1	0	0	0	1	0	10	31	1	0	0	0	1	0	0	1	0	0	0	0	20731.22	0	0	0
0	40	31.3	260	1	36	692	2800	373	1350	1	1	1	0	0	0	0	0	10	34	1	1	0	0	1	0	1	0	0	0	0	0	37564.16	0	0	0
1	37	31.5	259	1	40	35000	4250	1380	1300	1	1	0	0	0	0	1	1	9	21	0	0	0	0	1	1	0	0	0	0	0	0	36669.17	0	0	0
0	79	30.2	291	1	42	9030	6790	4680	900	1	1	0	0	1	0	0	0	10	29	1	0	0	0	1	0	1	0	0	0	0	0	229183.93	0	0	0
0	39	30.2	251	0	40	8430	8800	3960	1400	0	1	0	0	1	0	0	0	10	29	1	0	0	0	1	0	1	0	0	0	1	0	78378.23	0	1	0
1	53	30.2	265	1	35	4120	10500	NA	1400	0	0	0	0	0	1	0	0	10	25	0	0	0	0	0	0	1	0	0	0	0	0	76736.12	0	0	0
0	54	30.4	268	1	32	9450	35000	4060	1420	0	1	0	0	0	0	0	0	10	33	0	0	0	1	0	1	1	0	0	0	0	0	63751.20	0	0	1
1	62	30.2	274	1	35	35000	10700	3760	900	1	1	0	0	0	0	1	1	10	32	1	0	0	0	0	0	1	0	0	0	1	1	139629.88	0	0	0
0	50	31.6	273	1	NA	2140	2170	2040	1020	1	1	0	0	0	0	0	0	9	29	1	0	0	0	0	0	1	0	0	0	0	0	88405.44	0	0	0
0	29	31.2	248	0	51	1578	6350	1200	1290	1	1	1	0	0	0	0	0	9	25	1	1	0	0	0	0	1	0	0	0	0	0	50791.89	0	0	0
0	41	30.1	252	0	51	7690	2710	642	1250	0	1	0	0	0	0	1	0	9	33	1	0	0	0	1	0	1	0	0	0	0	1	86284.13	0	0	0
1	26	31.5	248	0	37	1520	5450	1230	2100	0	1	1	0	0	1	0	0	10	36	0	0	0	0	1	0	1	0	1	0	1	0	65420.54	0	1	0
0	43	30.1	254	0	31	2220	2340	2010	1000	1	1	1	0	0	0	0	0	7	31	1	1	0	0	0	1	1	1	0	0	0	0	98397.60	0	0	1
0	28	31.1	246	0	32	1090	35000	2410	1700	0	1	1	0	0	0	0	0	6	37	1	0	0	0	0	1	1	1	0	0	1	0	93865.20	0	1	1
0	28	30.2	240	0	48	3330	1980	1870	1400	0	1	0	0	0	0	0	1	9	30	0	1	0	0	0	0	1	1	0	0	0	0	78989.57	0	0	0
0	24	30.4	238	0	43	6340	7670	3440	1700	0	1	0	0	0	0	1	0	10	34	0	0	0	0	0	0	1	0	0	0	0	0	44124.82	0	0	0
1	39	30.6	255	0	41	13900	1490	1020	1250	0	1	0	0	0	0	0	1	9	34	1	1	1	0	1	0	1	0	0	0	0	0	81196.66	0	0	0
1	62	31	279	1	55	5700	26200	719	950	1	1	1	0	0	0	1	1	10	39	1	0	0	0	0	0	1	0	0	0	1	1	170276.14	0	1	0
1	28	31.6	251	0	34	1540	1910	627	1650	0	1	0	1	0	1	0	0	10	39	0	1	0	0	0	0	1	0	0	0	0	0	58422.31	0	0	0
0	33	30.2	245	0	42	3050	2880	3040	1700	0	0	0	0	0	0	0	0	10	30	0	0	0	0	0	0	1	0	0	0	0	0	59546.90	0	0	0
1	39	30.3	252	0	29	3970	34200	1490	1400	0	0	0	0	1	0	0	0	10	33	0	0	0	0	0	0	1	1	0	0	0	1	113603.69	1	0	0
1	35	31.1	253	0	47	1510	2660	2450	1650	0	1	0	1	1	1	0	0	10	33	0	1	0	0	1	0	1	0	0	0	0	1	83131.09	0	0	0
0	30	31.1	248	0	46	1950	4680	2450	1600	0	1	0	1	1	1	0	0	10	33	0	1	0	0	1	0	1	0	0	0	0	0	66365.66	0	0	0
0	27	31.6	250	0	27	1230	35000	835	2030	0	0	0	0	0	0	0	0	10	36	0	0	1	0	0	0	1	1	0	0	0	0	71342.14	0	0	0
0	48	31.5	270	1	23	3910	35000	1710	1700	0	0	0	0	0	0	0	0	9	34	0	0	0	0	0	1	1	0	0	0	1	0	133993.18	0	1	0
1	38	31.3	258	0	42	8570	7200	2370	1300	1	1	1	0	0	0	0	1	10	35	1	0	0	0	0	0	0	0	0	0	0	0	64725.83	0	0	0
0	68	30	278	1	68	1030	12500	2080	920	1	1	0	0	0	0	0	1	10	27	1	0	0	0	1	0	1	0	0	0	1	1	166607.36	0	0	0
1	57	30	267	1	41	4420	35000	2000	1050	1	1	1	1	0	0	0	0	8	32	1	0	0	0	0	1	1	1	0	0	1	1	174102.19	0	0	1
0	41	31.6	264	1	109	1560	33100	10800	2050	0	0	0	0	0	0	0	1	8	29	0	0	0	0	0	1	1	1	1	0	0	0	99052.75	0	0	0
0	42	30.1	253	0	44	998	6430	389	1600	0	0	0	0	0	0	0	1	10	29	0	0	0	0	1	0	1	0	0	0	0	0	61145.67	0	0	0
1	28	31.2	247	0	36	2220	NA	1970	1690	0	1	1	0	1	0	1	0	9	30	1	0	0	0	0	0	1	0	0	0	0	0		0	0	0
1	26	31.2	245	0	41	1550	5400	1550	2400	0	1	1	0	1	0	1	0	9	30	1	0	0	0	0	0	1	1	0	0	0	0		0	0	0
1	19	30.5	234	0	51	1380	6100	775	1600	0	1	0	0	0	1	0	0	10	36	0	1	0	0	0	0	1	0	0	0	0	0	38967.39	0	0	0
1	43	30.3	256	0	65	2100	4670	1390	1300	0	1	0	0	0	1	0	0	10	29	0	1	0	0	0	0	1	1	0	0	1	1	107809.38	0	1	0
0	40	31.5	262	1	35	740	16200	4580	1280	1	1	0	0	1	1	0	0	10	35	0	1	0	0	0	0	1	0	0	0	0	0	91940.35	0	0	0
0	48	31.5	270	1	20	786	513	1330	1500	0	1	0	0	1	1	0	0	9	35	0	1	0	0	0	0	1	0	0	0	0	0	107600.40	0	0	0
1	23	31.1	241	0	51	13000	6730	577	1700	0	1	1	0	1	0	0	0	10	21	1	0	0	0	0	1	1	0	0	0	0	0	40160.91	0	0	0
1	27	31.1	245	0	54	6290	2060	495	1600	0	1	1	0	1	0	0	0	10	21	1	0	0	0	0	0	0	0	0	0	0	0	45382.97	0	0	0
1	20	31.2	239	0	40	3630	13400	822	1900	0	0	0	0	1	0	0	0	10	34	0	0	0	0	0	0	1	1	0	0	0	0	30818.26	0	0	0
0	25	31	242	0	58	1020	2050	499	1750	0	1	0	1	1	0	1	0	9	29	0	1	0	0	1	0	1	1	0	0	0	0	49766.82	0	0	0
1	36	31	253	0	67	3610	2520	2670	1150	1	1	0	1	1	0	1	1	9	29	0	1	0	0	0	1	1	0	0	0	0	0		0	0	0
0	32	31.4	253	0		4540	12300	874	1550	0	1	1	0	0	0	1	0	9	32	1	1	0	0	0	0	1	0	0	0	0	0	82124.56	0	0	0
1	27	31.2	246	0	36	35000	9220	1490	1400	0	1	1	0	0	0	1	1	8	41	1	1	0	0	0	1	1	0	0	0	0	0	73224.75	0	0	1
1	42	31.5	264	1	45	2950	3880	3880	1450	0	1	1	0	0	0	0	0	4	30	1	0	0	0	0	1	0	1	0	0	0	0	101536.20	0	0	1
1	25	31.4	246	0	37	607	1890	742	1500	0	1	0	0	0	0	1	0	10	34	1	1	0	0	0	0	1	0	0	0	0	0	36749.19	0	0	0
0	56	30.3	269	1	45	1310	22000	2600	1300	0	1	0	0	0	0	1	0	10	29	1	0	0	0	1	0	1	1	0	0	0	0	158915.91	0	0	0
1	56	30	266	1	50	4160	6940	1020	1200	1	1	0	0	0	0	1	1	8	29	1	0	0	0	1	0	1	0	0	0	1	0	113479.07	0	0	0
0	46	30	256	0	49	2460	35000	7240	1150	1	1	0	0	0	0	0	0	9	35	1	1	0	0	0	0	1	1	0	0	0	0	112053.68	1	0	0
0	41	30.1	252	0	49	2370	3650	1090	1570	0	1	0	0	0	0	0	0	9	29	0	0	0	1	0	0	1	0	0	0	0	0	64554.46	0	0	0
1	26	31.5	248	0	29	5490	3810	1170	1750	0	0	0	0	0	0	0	0	7	34	0	0	0	0	0	1	1	1	0	0	0	0		1	0	1
1	23	31	240	0	50	12200	4380	2120	1850	0	0	0	0	0	0	0	1	10	33	0	0	0	0	1	0	1	0	0	0	0	0	37436.24	0	0	0
0	16	31.6	239	0	59	920	1700	463	1900	0	0	0	0	0	1	0	0	10	22	0	0	0	0	1	0	1	0	0	0	0	0	29898.21	0	0	0
1	44	30.1	255	0	45	9270	2620	5040	1250	0	1	0	0	0	0	1	1	9	40	1	0	0	0	0	1	1	1	0	0	0	1	132990.20	1	0	0
1	31	31.2	250	0	58	4870	35000	6880	1750	0	1	0	1	1	0	0	1	9	29	0	0	0	1	0	1	1	0	0	0	0	0	70822.59	0	0	1
0	31	31.2	250	0	48	1590	977	504	1600	0	1	0	1	1	0	0	1	10	29	0	0	0	1	0	0	1	0	0	0	0	0	55453.29	0	0	0
0	39	31.2	258	0	33	1020	8700	2480	1350	1	1	1	1	1	0	1	1	10	48	1	0	0	0	1	0	1	0	0	0	1	0	74560.66	0	0	0
0	39	31.2	258	0	29	1300	7440	2140	1270	1	1	1	1	1	0	1	0	10	48	1	0	0	0	1	0	1	0	0	0	1	0	75812.23	0	0	0
1	29	31.5	251	0	48	12900	2360	2360	1750	0	0	0	0	0	0	0	1	10	34	0	0	0	0	0	1	1	0	0	0	0	1	83884.03	0	0	0
0	36	31.6	259	1		630	22300	2220	1550	0	1	0	0	0	0	0	0	10	25	1	0	0	0	1	0	1	1	0	0	1	0	92108.70	0	0	0
0	30	31.4	251	0	53	32100	34100	1650	1300	1	1	1	0	0	0	1	1	8	31	1	0	0	0	0	1	1	1	0	0	0	0	82477.02	0	0	0
0	61	31	278	1	40	3740	4820	3260	900	1	1	1	0	0	0	0	0	8	29	0	0	0	1	0	1	1	0	0	0	1	1	160266.77	0	1	0
0	34	31.6	257	0	48	1570	8850	677	1850	0	0	0	0	0	1	0	0	9	41	0	0	0	0	0	0	1	1	1	0	0	0	75227.98	1	0	0
0	35	31.6	258	0	40	549	3630	259	1520	0	1	0	1	1	0	0	0	10	38	0	0	0	0	0	0	1	0	0	0	0	0	58053.76	0	0	0
0	32	31.6	255	0	35	616	4730	1520	1630	0	1	0	0	1	0	0	0	10	38	0	0	0	0	0	0	1	0	0	0	0	0	64351.21	0	0	0
1	50	30.2	262	1	54	3440	2170	3210	1400	0	1	0	0	0	1	0	0	10	34	0	1	0	0	0	0	1	0	0	0	0	0	125830.69	0	0	0
0	39	30.3	252	0	44	1990	2340	1440	1300	0	1	0	0	0	1	0	0	10	30	0	0	0	0	0	0	1	0	0	0	0	0	68978.95	0	0	0
1	66	31.6	289	1	48	5370	392	1629	1850	0	0	0	0	0	0	0	1	9	28	0	0	0	0	0	0	1	1	1	0	0	0	104997.40	0	0	0
0	52	31.1	270	1	45	1860	35000	5790	1350	1	1	1	0	0	0	0	0	10	24	1	0	0	0	0	0	1	1	0	0	0	1	143740.48	1	0	1
0	51	30	261	1	64	2300	15200	4840	1200	1	1	0	0	0	0	0	0	9	23	0	0	0	0	1	0	1	0	0	0	1	1	152394.92	0	0	1
0	44	30.5	259	0	32	12900	488	NA	1450	0	1	1	0	0	0	0	0	9	29	0	0	0	1	0	1	1	1	0	0	NA	1	132093.91	1	0	1
1	29	31	246	0	36	1580	3130	2110	1820	0	1	0	1	0	1	0	0	9	39	0	0	0	0	1	0	1	1	0	0	0	0	78549.07	0	0	0
0	25	31.3	245	0	49	1080	1060	301	1750	0	0	0	0	0	0	0	1	10	32	0	0	0	0	1	0	1	0	0	0	0	0	40125.31	0	0	0
0	39	31.5	261	1	46	8000	2900	2900	1700	0	1	1	0	0	0	1	0	10	29	0	0	0	0	1	0	1	0	0	0	0	0	98625.33	1	0	0
0	30	31.4	251	0	39	975	4030	546	2000	0	1	0	0	0	0	1	1	9	29	1	1	0	0	1	0	1	1	0	0	0	0	76988.47	0	0	0
1	30	31.3	250	0	34	10700	8550	1150	1650	0	1	0	0	0	0	0	0	10	32	1	0	0	0	1	0	1	1	0	0	0	0	79257.73	0	0	0
1	37	31.4	258	0	40	1810	4340	5940	1750	0	0	0	0	0	0	0	0	10	32	0	0	0	0	0	0	0	0	0	0	1	0	101986.49	0	1	1
0	31	30.5	246	0	48	1860	2060	525	1400	0	0	0	0	0	0	0	0	9	32	0	0	0	0	0	0	1	0	0	0	0	0	63351.75	0	0	0
0	41	31	258	0	31	957	12500	1410	2000	0	1	1	0	0	0	0	0	8	30	0	0	0	0	0	1	1	1	1	0	0	0	96796.77	0	0	1
1	49	31	266	1	36	1100、35000	35000	19300	1250	1	1	1	0	0	0	0	0	10	24	1	0	0	0	0	0	1	0	0	0	0	1	120549.46	1	0	1
0	27	31.2	246	0	56	8530	NA	1330	1150	1	1	1	0	0	0	1	1	9	28	1	0	0	0	0	0	1	1	0	0	0	0	54528.22	0	0	0
0	30	31.6	253	0	67	848	35000	1240	1850	0	1	1	0	0	0	0	0	9	34	0	0	0	0	1	0	1	1	0	0	0	1	107047.44	0	0	1
1	30	30.5	245	0	91	2080	2540	3260	1790	0	1	1	0	0	0	0	0	10	29	0	0	0	0	0	1	1	1	0	0	0	0	71380.91	0	0	0
1	75	31.1	293	1	48	11800	19900	12000	800	1	1	0	0	0	0	1	0	8	40	1	0	0	0	0	0	1	1	0	0	0	1	131062.47	0	0	0
0	36	30.3	249	0	57	61000	1550	404	1380	0	0	0	0	0	1	0	0	8	39	0	1	0	0	1	0	1	0	0	0	0	0	60070.84	0	0	0
0	40	30.3	253	0	50	6530	2080	373	1180	1	0	0	0	1	1	0	0	9	39	0	1	0	0	1	0	1	0	0	0	0	0	64627.92	0	0	0
1	24	31.6	247	0	39	1880	4270	1550	1450	0	1	0	0	0	0	0	0	10	40	1	0	0	0	1	1	1	0	0	0	0	0	49071.44	0	0	0
0	35	31.1	253	0	76	2190	3680	1390	1350	1	1	1	0	0	0	0	0	8	32	1	1	0	0	1	0	1	1	0	0	0	1	89016.01	1	0	0
0	72	31.1	290	1	70	4340	35000	11400	870	1	1	1	0	0	0	0	0	9	32	1	1	1	0	1	0	1	1	0	0	0	1	215803.28	1	0	1
1	37	31.6	260	1	51	9950	6150	2200	1310	1	1	0	0	0	0	0	0	10	25	0	0	0	0	0	0	1	1	0	0	1	0	79382.69	0	1	0
1	69	30.5	284	1	50	32100	23200	26800	1250	0	1	0	0	0	1	0	0	8	38	0	0	0	0	0	0	1	1	0	0	0	1	180974.52	1	0	1
0	43	30	253	0	55	5300	7520	457	1400	0	0	0	0	0	0	0	1	9	31	0	0	0	0	0	0	1	1	0	0	1	1	84559.47	0	0	0
1	31	31	248	0		846	2070	1590	1700	0	1	0	0	0	0	0	0	10	30	1	0	0	0	0	0	0	0	0	0	0	0	78085.59		0	0
1	43	30.1	254	0	29	25900	9060	642	1250	0	1	0	0	0	0	0	0	5	32	1	1	0	0	0	1	1	1	1	0	0	0	104228.86	0	0	1
0	34	31	251	0	34	3620	5010	1620	1870	0	1	0	0	0	0	0	1	9	31	1	0	0	0	1	0	1	0	0	0	0	0		0	0	0
0	34	31.1	252	0	35	4140	4060	2160	1580	0	1	1	0	0	0	1	0	8	32	1	0	0	0	1	1	1	0	0	0	0	0		0	0	0
0	22	31.5	244	0		2500	2980	2680	1700	0	1	0	0	0	0	0	1	9	33	0	0	0	0	0	0	1	0	0	0	0	0	55152.96	0	0	0
1	18	31.4	239	0	39	2190	1200	1200	1950	0	0	0	0	0	1	0	0	10	28	0	0	0	0	1	0	1	0	0	0	0	0	40803.52	0	0	0
1	30	31.2	249	0	57	954	1650	705	1500	0	1	1	0	0	0	1	0	9	30	1	0	0	0	0	0	1	0	0	0	0	1	60660.79	0	0	0
1	55	30.2	267	1	40	3240	10500	3680	1200	1	1	0	0	0	0	1	0	10	26	1	0	0	0	0	0	1	1	0	0	0	1	111403	0	0	1
1	36	30.4	250	0	51	9490	6100	758	1450	0	0	0	0	0	0	0	1	9	36	0	0	0	0	1	0	1	1	1	0	0	0	89462.63	0	0	0
0	39	30.4	253	0	35	6930	20700	1310	1600	0	1	1	1	0	0	1	0	9	30	0	1	0	0	0	1	1	1	0	0	0	1	98846.42	0	0	0
1	38	30.5	253	0	60	1320	1590	1570	1500	0	1	0	0	0	0	0	0	10	29	0	0	0	0	1	0	1	1	0	0	0	1	80730.02	0	0	0
1	44	30.4	258	0	50	6150	9130	14700	1230	0	1	1	0	0	0	0	0	10	32	1	1	1	1	0	0	1	0	0	0	0	0	110708.49	1	0	0
0	44	31.1	262	1	30	3460	8870	1540	1150	1	1	0	0	0	0	1	0	10	40	1	0	0	0	1	0	1	0	0	0	0	1	95786.14	0	0	1
0	31	30.5	246	0	50	1310	2400	1670	1500	0	1	0	0	0	1	0	0	10	25	0	0	0	0	0	0	1	0	0	0	0	0	41912.23	0	0	0
1	32	31.4	253	0	34	2430	29000	4120	1570	0	1	0	0	0	0	1	0	10	22	0	0	0	0	0	0	1	1	1	0	0	0	95938.11	1	0	1
1	29	31.4	250	0		1530	3350	1040	1700	0	1	0	0	1	0	1	0	10	22	0	0	0	0	0	0	1	1	0	0	0	0	77130.39	0	0	1
1	38	30.3	251	0	33	1340	2310	754	1600	0	1	1	0	0	0	0	0	9	39	1	0	0	1	0	0	1	0	0	0	0	0	89575.86	0	0	0
1	29	31.3	249	0		1720	7690	1120	1450	0	1	1	0	0	0	0	1	9	28	1	0	1	0	0	1	1	1	0	0	0	0	91046.44	0	0	1
1	36	31.6	259	1	29	971	5140	8900	1750	0	1	0	0	0	0	0	1	9	39	1	0	0	0	0	0	1	0	0	0	0	0	72010.41	0	0	0
0	38	30.5	253	0	62	11200	26900	1550	1650	0	0	0	1	1	0	0	0	9	32	0	0	0	0	0	0	1	1	0	0	0	0	90099.97	0	0	0
0	38	30.5	253	0	45	6630	18700	3180	1400	0	0	0	1	1	0	0	0	9	32	0	0	0	0	0	0	1	1	0	0	0	0	82347.94	1	0	0
0	38	31.4	259	1	22	5000	5780	510	1360	1	0	0	0	0	1	0	1	10	27	0	0	0	0	0	0	1	0	0	0	0	0	91205.96	0	0	0
0	36	31.4	257	0	49	4850	6910	566	1550	0	0	0	0	1	1	0	0	10	27	0	0	0	0	0	0	1	1	0	0	0	0	88305.27	0	0	0
1	27	31.1	245	0	41	679	5440	1600	1400	0	1	0	0	1	0	1	1	10	31	1	0	0	0	0	0	1	0	0	0	0	0	42806.44	0	0	0
1	60	31.1	278	1	38	1720	2380	2580	1500	0	1	0	0	0	0	0	0	10	27	1	0	0	0	0	0	1	0	0	0	0	0	121608.60	0	0	0
1	37	31	254	0	42	2699、4080	1610	789	1250	1	1	1	0	0	0	0	0	9	37	1	0	0	0	1	1	1	0	0	0	0	0	85565.82	0	0	0
1	49	30.5	264	1	35	16000	3960	3270	1300	0	1	1	0	0	0	0	0	8	32	1	1	0	0	0	1	1	0	0	0	0	0	111945.64	0	0	1
1	49	30.2	261	1	43	2420	35000	1780	1100	1	1	0	0	0	0	1	0	9	27	1	0	0	0	1	0	1	1	0	0	0	1	135328.78	0	0	1
1	38	31.1	256	0	38	950	34300	1860	1400	0	1	1	0	0	0	0	1	10	22	0	0	0	0	1	0	1	0	0	1	0	0	89835.02	1	0	0
1	22	31.3	242	0	61	1170	NA	NA	1600	0	1	1	0	0	0	0	0	8	21	1	0	0	0	1	0	1	1	0	0	0	0	56786.69	1	0	0
1	32	31.2	251	0	43	19300	565	752	1200	1	1	0	0	0	0	1	1	10	38	1	0	0	0	0	0	1	0	0	0	0	0	72413.08	0	0	0
1	49	28.3	248	0	77	5470	14600	3680	1050	0	1	0	0	0	0	1	0	10	27	1	0	0	0	0	0	1	1	0	0	0	1	NA	0	0	1
0	47	28.3	246	0	128	2270、3540	13500	362	1300	0	0	0	0	0	0	0	1	10	36	0	0	0	0	0	0	1	1	0	0	0	0	NA	0	0	0
1	59	28.5	260	0	25	1690	35000	5590	1250	0	0	0	0	0	1	0	0	8	42	0	0	0	0	1	1	1	0	0	0	0	1	NA	0	0	1
1	56	28	252	0	27	4740	4580	969	1300	0	1	1	0	0	0	0	1	10	30	0	0	0	0	0	0	1	1	1	0	1	1	NA	0	0	1
1	83	28	279	1	39	1320	7360	8850	1500	0	0	0	0	1	0	0	0	4	22	0	0	0	0	0	1	1	0	0	0	0	0	NA	1	0	1
1	49	28.1	246	0	27	3410	1940	2180	1000	0	1	0	0	0	0	1	0	7	48	1	0	0	0	0	1	0	0	0	0	0	1	NA	0	0	1
0	43	28.5	244	0	61	2860	17500	2140	1350	0	0	0	1	0	0	0	0	8	27	0	0	0	0	0	1	1	1	0	0	0	0	NA	0	0	0
0	46	28.6	248	0	93	9870	2150	1530	1150	0	0	0	0	0	0	0	1	9	26	0	0	0	0	1	0	1	1	0	0	0	1	NA	1	0	0
0	50	28.3	249	0		3700	9790	10600	1350	0	0	0	0	1	0	0	0	8	28	0	0	0	0	0	1	1	0	0	0	0	1	NA	NA	0	0
1	42	28.3	241	0	59	5070	22600	15000	1400	0	0	0	0	0	0	0	0	7	28	0	0	0	0	0	1	1	0	0	0	0	1	NA	NA	0	1
0	55	28.2	253	0	50	3020	8590	1520	860	1	1	1	0	0	0	0	1	6	28	1	0	0	0	0	1	1	1	0	0	0	0	NA	0	0	1
1	64	28.3	263	0	51	2050	12900	1970	1100	0	0	0	0	0	0	0	1	9	26	0	0	0	0	0	1	1	1	0	0	0	0	NA	0	0	0
0	37	28.5	238	0	24	789	1420	913	1200	0	1	0	0	0	1	0	0	9	25	0	0	0	0	0	1	1	1	0	0	0	1	NA	0	0	0
0	62	28	258	0	165	8020	35000	7810	900	0	1	0	1	0	0	0	0	8	35	0	0	0	0	1	1	1	1	0	0	0	0	NA	1	0	0
0	38	28.5	239	0	26	1640	19000	2710	1150	0	1	0	0	0	1	0	1	8	40	0	0	0	0	0	0	1	1	0	0	0	0	NA	0	0	1
1	54	28.6	256	0	46	2950	23500	1320	1150	0	1	0	0	0	0	0	1	9	36	1	0	0	0	0	0	1	0	0	0	0	1	NA		0	0
1	49	28	245	0		35000	35000	3980	1150	0	1	1	0	0	0	0	0	9	27	0	0	0	0	0	0	1	0	0	0	0	1	NA	0	0	0
1	75	28.2	273	1	35	1450	35000	3310	1130	0	0	0	0	1	0	0	0	8	25	0	0	0	0	0	1	1	1	1	0	1	0	215978	0	0	1
0	43	28.4	243	0	16	2020	5430	1540	1150	0	1	1	0	0	0	0	0	9	25	0	0	0	0	0	0	1	0	1	0	0	0	74471.5	0	0	0
0	59	28.2	257	0	23	13500	35000	3750	890	1	1	0	0	0	0	0	0	9	25	1	0	0	0	0	0	1	1	0	0	0	0	149412	0	0	1
1	115	28.1	312	1	26	1920	35000	9520	1350	0	1	0	0	0	0	0	1	9	36	0	0	0	0	0	0	1	1	0	0	1	0	329874	1	0	1
0	57	28.6	259	0	23	7140	35000	6700	800	1	1	1	0	0	0	0	0	9	30	1	0	0	0	0	0	1	0	0	0	0	1	181908	0	0	1
1	51	28.4	251	0	126	1560	3770	2240	1400	0	0	0	0	0	0	0	0	8	28	0	0	0	0	0	0	1	1	1	0	1	0	157881	1	0	1
1	51	28.4	251	0	115	19000	5300	2910	1050	0	1	0	0	0	0	0	1	10	36	1	0	0	0	1	0	1	0	0	0	0	0	133572	NA	0	0
1	56	28.6	258	0	29	1800	3130	1580	1400	0	1	1	0	0	0	0	0	9	35	0	0	0	0	1	0	1	0	0	0	1	1	154234	NA	0	0
1	64	28.4	264	1	66	NA	4400	3220	1350	0	0	0	0	0	0	0	0	8	34	0	0	0	0	1	1	1	0	0	0	0	1	164250	NA	0	0
1	108	28.6	310	1	50	11680	35000	22700	1100	0	1	0	1	1	0	1	1	10	33	0	0	0	0	0	0	1	0	0	0	1	1	313733	NA	0	0
1	72	28.6	274	1	71	9630	12200	4010	1200	0	1	0	1	1	0	1	1	10	33	0	0	0	0	0	0	1	0	0	0	0	1	183064		0	0
1	56	28.4	256	0	23	2090	8770	7690	800	1	1	1	0	0	0	1	0	8	41	1	0	0	0	0	1	1	0	0	0	0	1	154267		0	0
0	59	28	255	0	109	2190	24200	5400	1230	0	0	0	0	0	0	0	0	8	28	0	0	0	0	0	1	1	0	1	0	0	1	177615	NA	0	1
0	48	28.5	249	0	67	2450	6420	3690	1100	0	1	0	0	0	1	1	0	8	39	0	1	1	0	0	0	1	0	0	0	1	0	104000	0	0	0
1	38	28.4	238	0	49	5910	2750	4630	1300	0	0	0	0	1	0	0	0	9	24	0	0	0	0	0	0	1	1	0	0	0	1	125258	0	0	0
1	92	28.2	290	1		16700	19800	7940	750	1	1	0	0	0	0	1	1	8	35	1	0	0	0	0	1	1	1	0	0	0	1	308718	0	0	1
0	57	28.3	256	0	68	33900	13400	18800	1000	0	1	1	0	0	0	0	1	8	32	1	0	1	0	0	0	1	1	0	0	0	0	153851	0	0	0
0	64	28.4	264	1	49	7450	35000	16700	1100	0	1	0	0	0	0	0	0	8	36	1	0	0	0	0	1	1	0	0	0	0	1	154471		0	0
0	50	28.5	251	0	60	7810	5630	3470	1100	0	1	1	0	0	0	1	0	6	36	1	0	0	0	0	1	1	0	0	0	0	0	138519	NA	0	1
1	55	28.2	253	0		1570	9150	2310	1000	0	1	0	0	0	1	0	0	9	23	0	0	0	0	1	0	1	1	0	0	0	1	122201	0	0	0
1	56	28.5	257	0	52	25600	18000	3850	1200	0	1	0	0	0	0	0	1	9	28	0	0	0	0	0	0	1	0	0	0	0	1	158409	0	0	1
0	64	28	260	0	54	3350	3860	2350	1050	0	1	1	1	1	1	0	0	9	33	0	0	0	0	1	0	1	0	0	0	0	0	145451	0	0	0
0	75	28.5	276	1		2650	13400	9270	950	0	1	0	0	1	1	0	0	9	25	0	0	0	0	0	0	1	1	0	0	0	1	203626	0	0	1
0	55	28.5	256	0		1470	5510	2440	1250	0	1	1	0	0	0	0	0	8	31	0	0	0	0	0	1	1	0	0	0	0	1	144833	0	0	1
1	62	28.6	264	1		2230	35000	8190	1100	0	1	0	1	0	0	0	0	9	33	1	0	0	0	1	0	1	0	0	0	0	1	170740	0	0	1
0	70	28.5	271	1	64	2850	35000	6230	1330	0	0	0	0	0	1	0	0	9	28	0	1	0	0	0	0	1	0	0	0	0	1	134998	0	0	1
0	55	28.5	256	0	97	14500	8080	5960	830	1	1	1	1	0	0	1	1	9	32	1	0	0	0	0	1	1	1	0	0	0	0	188592	0	0	1
0	50	28.3	249	0	103	1040	35000	992	1400	0	1	0	0	0	0	0	0	9	24	0	0	0	0	0	0	1	1	0	0	0	0	168499	0	0	1
1	68	28.5	269	1	63	1370	15500	7870	1200	0	1	0	0	0	0	0	0	9	33	1	0	0	0	0	0	1	0	1	0	0	1	209996	0	0	1
1	57	28.2	255	0	33	792	4212	1350	1050	0	1	0	0	0	0	1	0	8	33	1	0	0	0	0	1	1	0	1	0	0	1	166063	0	0	1
0	47	28.3	246	0		20100	10600	2390	1200	0	1	0	0	0	0	0	0	8	27	1	0	0	0	0	0	1	1	0	0	0	0	160050	0	0	1
1	52	28	248	0	52	2290	4180	2330	1200	0	0	0	0	0	0	0	0	7	33	0	0	0	0	0	0	0	0	0	0	0	0		0	0	0
1	80	28.1	277	1		2910	35000	19600	1300	0	0	0	1	1	0	0	0	9	30	0	1	0	0	1	0	1	1	1	1	0	1	276838	1	0	1
1	55	28.1	252	0		3060	35000	14800	1250	0	0	0	1	1	0	0	0	4	30	0	1	0	0	1	1	1	1	1	1	0	1	206705	0	0	1
1	55	28.2	253	0	40	3420	7040	2470	1050	0	1	0	0	0	0	0	0	8	21	1	0	0	0	0	0	1	1	0	0	0	0		0	0	0
0	56	28.6	260	0		3320	28000		1300	0	0	0	0	0	1	0	1	8	28	0	0	0	0	0	0	1	1	0	1	1	0	235826	1	0	1
0	49	28.6	251	0	45	4350	6650	5680	1050	0	1	1	0	0	0	0	0	9	22	1	0	0	0	0	0	1	0	0	0	0	0		0	0	0
0	72	28.6	274	1		1410	35000	17900	900	0	1	1	0	0	0	0	0	8	20	1	0	0	0	0	0	1	1	0	0	0	1	255800	1	0	1
0	56	28.6	258	0	59	1260	1240	2090	950	0	1	1	0	0	0	0	0	9	28	0	0	0	0	1	0	1	0	0	0	0	0		0	0	1
1	61	28	257	0		7300	3020	1370	1450	0	0	0	0	1	1	0	0	8	28	0	0	0	0	0	0	1	1	0	0	1	1	156409	0	0	0
0	48	28	244	0		5910	35000	2590	1350	0	0	0	0	1	1	0	0	8	28	0	0	0	0	0	0	1	1	0	0	0	0	122474	0	0	0
0	55	28.3	254	0	22	1020	35000	2250	1200	0	1	1	0	1	0	0	0	6	34	0	1	0	0	0	1	1	0	0	0	0	0	143285	0	0	1
1	83	28.3	282	1	51	2230	18500	6710	1100	0	1	1	0	1	0	0	0	8	34	0	1	0	0	0	1	1	0	0	0	0	1	225293	0	0	0
0	56	28.4	256	0		2270	2960	895	1200	0	1	1	0	0	0	0	1	8	26	0	1	0	0	1	1	1	0	0	0	0	0	157605	0	0	1
0	61	28	257	0	26	6480	35000	1970	900	0	1	1	1	0	0	0	0	5	38	1	0	1	0	0	0	1	0	0	0	0	0	162850		0	1
0	47	28.5	248	0	63	2620	4520	857	1200	0	1	0	0	0	1	0	0	10	32	0	0	0	0	1	0	1	0	0	1	0	0	104615	0	0	0
0	52	28.1	249	0		4240	5280	1870	1150	0	1	0	0	0	1	0	0	10	35	0	0	1	0	0	0	1	0	0	0	1	0	123215	0	0	0
1	48	28.5	249	0	35	3890	16400	1460	1250	0	0	0	0	0	0	0	0	9	25	0	0	0	0	0	0	1	0	0	0	0	1	143182	0	0	0
0	60	28.2	258	0		2500	19500	3420	860	1	1	0	0	0	0	1	1	8	31	1	1	0	0	0	1	1	1	0	0	1	1	194994	0	0	1
1	56	28.4	256	0	59	1260	35000	14800	1000	0	1	0	0	0	0	0	0	8	43	1	0	0	0	0	0	1	0	0	0	0	1	147823	0	0	0
0	46	28.5	247	0	54	2480	19300	3170	1200	0	1	0	1	1	1	0	0	9	27	0	0	0	0	0	0	1	0	0	0	0	1	99274.89	NA	0	0
1	48	28.2	246	0	79	1720	23400	2320	1320	0	0	0	1	0	0	0	0	10	31	0	0	0	0	0	0	1	0	1	0	0	0	134311.55	0	0	1
0	58	28.4	258	0	47	3470	4310	899	1300	0	1	0	0	0	1	0	0	9	37	0	1	0	0	1	0	1	0	0	0	0	0	125557.68	0	0	0
0	49	28.5	250	0	62	1120	3990	253	1350	0	0	0	0	0	0	0	0	9	29	0	0	0	0	0	0	1	0	0	0	0	0	114549.34	0	0	0
1	105	28.4	305	1	93	35000	25200	24900	1150	0	1	0	0	0	0	1	0	5	44	1	0	0	0	1	1	1	0	1	0	0	1	322500.32	0	0	1
1	88	28.4	288	1	57	2680	2720	3660	930	0	1	0	0	0	0	1	1	9	40	1	0	0	0	0	1	1	0	0	0	0	1	172345.39	0	0	0
1	67	28.3	266	1	63	7570	15800	8970	800	1	1	1	0	0	0	0	1	10	29	1	0	0	0	1	1	1	0	0	0	1	1	180523.20	0	1	1
0	62	28.6	264	1	50	4250	35000	18100	1150	0	1	0	0	0	1	0	0	9	31	0	0	0	0	0	0	1	1	1	1	0	1	183452.65	1	0	0
1	82	28.4	282	1	63	3350	3260	1280	1000	0	1	0	1	0	1	0	0	8	28	0	1	0	0	0	0	1	1	0	1	0	1	254353.73	0	0	0
1	68	28.5	269	1		9870	14400	2490	800	1	1	0	0	0	0	0	0	9	29	0	0	1	1	0	0	1	1	0	0	0	1	175236.66	0	0	0
0	54	28.1	251	0	80	1310	2860	1140	1100	0	0	0	0	0	0	0	1	9	31	0	0	0	0	0	0	1	1	0	0	0	1	144051.04	0	0	1
1	64	28	260	0	82	3740	10100	664	880	1	0	0	0	1	0	0	0	8	30	0	0	0	0	0	1	1	0	0	0	0	1	158384.25	0	0	0
0	57	28	253	0	65	12900	17600	2890	1000	0	0	0	1	1	0	0	0	8	30	0	0	0	0	0	1	1	0	0	0	0	0	120455.07	0	0	0
0	63	28.1	260	0	43	9670	34500	5640	1120	0	1	0	1	1	1	0	0	9	28	0	0	0	0	0	0	1	1	0	0	0	1	146648.87	1	0	1
1	51	28.6	253	0		4730	3890	2680	1050	0	1	0	0	0	0	1	0	9	36	1	0	0	0	0	1	1	0	0	0	0	1	91627.56	0	0	1
1	80	28.6	282	1	35	2720	35000	3150	830	1	1	0	0	0	0	0	1	9	40	1	0	0	0	1	0	1	1	0	0	0	1	212119.41	1	0	1
0	55	28.3	254	0		3240	35000	23600	1100	0	0	0	1	0	0	0	0	7	25	1	0	0	0	0	1	1	1	0	0	0	1	137963.06	1	0	1
1	28	29.4	235	0	32	4620	2380	1980	1550	0	1	0	0	0	0	0	0	10	26	0	0	0	0	0	0	0	1	0	0	0	0	NA	0	0	0
0	44	29.2	249	0	58	2500	35000	2920	1350	0	1	0	0	0	1	0	0	9	37	0	0	0	0	0	0	1	1	0	0	0	1	NA	0	0	0
1	37	29.3	243	0	39	3670、7620	20600	1340	1180	0	1	0	0	0	0	1	1	6	42	1	0	0	0	0	1	1	0	0	0	0	0	NA	0	0	0
1	48	29.5	256	0		2210	16400	2490	1050	1	1	1	1	1	0	0	0	10	29	0	0	0	0	1	0	1	0	0	0	0	0	NA	0	0	0
1	45	29.5	253	0	42	2110	13300	1720	1400	0	1	1	1	1	0	0	0	10	29	0	0	0	0	1	0	1	0	0	0	0	0	NA	0	0	0
0	58	29.2	263	0	20	6330	4930	5720	1150	0	1	0	0	0	1	0	0	9	37	0	0	0	0	0	0	1	0	0	1	0	1	NA	0	0	0
1	35	29.4	242	0	88	2680	3730	661	1400	0	1	0	1	0	0	0	0	8	34	0	0	0	0	0	1	1	0	0	0	0	0	NA	0	0	0
1	45	29.3	251	0		2900	3240	1240	1050	1	1	0	0	0	0	1	1	9	28	1	0	0	0	0	1	1	0	0	0	0	0	NA	0	0	0
1	84	29	287	1	35	8190、7830	35000	12400	900	1	1	0	0	0	0	1	0	8	40	1	0	0	0	1	0	1	0	0	1	1	0	NA	0	0	0
1	74	29.3	280	1	39	16400	10900	2600	1100	0	1	0	0	0	0	0	0	6	22	1	0	0	0	0	1	1	0	0	0	1	1	NA	0	0	1
1	44	29.5	252	0	41	3190	3890	3880	1150	0	0	0	0	0	0	0	0	9	21	0	0	0	0	1	0	1	0	0	0	0	0		0	0	0
1	110	29.6	319	1	31	33600	35000	5090	1000	1	1	1	0	0	0	1	0	9	36	1	0	0	0	0	1	1	1	0	0	0	1	NA	0	0	1
1	46	29.4	253	0	48	4270	2530	2690	1300	0	1	0	0	0	0	0	0	9	31	1	0	0	0	0	0	1	1	0	0	0	0		0	0	0
0	48	29	251	0		1480	1680	3430	1050	1	1	0	0	0	0	0	1	10	37	1	0	0	0	0	0	1	0	0	0	0	0	NA	0	0	0
1	30	29.6	239	0		8120	8570	3400	1600	0	0	0	0	0	0	0	0	10	26	0	0	0	0	0	0	1	0	1	0	0	0	NA	0	0	0
0	51	29.5	259	0	60	1770	2940	2900	1000	1	1	0	0	0	0	0	0	9	40	1	0	0	0	0	0	1	0	0	0	0	0		0	0	0
0	37	29	240	0	33	2270	2180	1890	1240	0	1	1	0	0	0	1	0	8	25	0	0	0	0	1	1	1	0	0	0	0	0	NA	0	0	1
0	47	29.4	254	0	56	5280	3270	2830	1100	0	1	1	0	1	0	0	0	9	28	1	0	0	0	0	0	1	0	0	0	0	1	NA	0	0	1
0	53	29.4	260	0	21	3990	4480	4490	960	1	1	1	0	1	0	0	0	9	28	1	0	0	0	0	0	1	0	0	0	0	0	NA	0	0	1
0	66	29.1	270	1	35	2580	3860	5880	1300	0	0	0	0	0	1	0	0	8	27	0	0	0	0	0	1	1	0	0	0	0	1	NA	1	0	0
0	44	29.1	248	0		8190	10900	1030	1500	0	1	0	0	0	1	0	0	8	42	0	1	0	0	0	0	1	0	1	0	0	1	NA	0	0	0
0	32	29.3	238	0		1430	20100	1320	1150	0	1	0	0	0	0	0	1	8	31	1	0	0	0	0	0	1	0	0	0	0	0	NA	0	0	0
0	40	29.1	244	0		2990	824	1470	1450	0	1	0	0	0	1	0	0	9	38	0	0	0	0	0	1	1	0	0	0	0	0	NA	0	0	0
1	42	29	245	0	106	746	3720	3720	1150	0	1	0	0	0	0	0	0	10	28	0	0	0	0	1	0	1	0	0	0	0	0	NA	0	0	0
1	38	29.3	244	0	49	2080	NA	419	1000	1	1	0	0	0	1	0	0	6	38	0	0	0	0	0	0	1	0	0	0	0	1	NA	0	0	0
1	48	29.1	252	0	36	4740	10200	3010	1350	0	0	0	1	1	0	0	0	8	26	0	1	0	0	0	1	1	0	0	0	0	1	NA	0	0	1
0	44	29	247	0	60	20900	13200	785	1300	0	0	0	0	0	0	0	1	8	25	0	0	0	0	0	1	1	0	0	0	0	0	NA	0	0	0
0	34	29.5	242	0	23	2840	2770	2410	1100	0	0	0	0	1	0	0	0	10	28	1	0	0	0	0	0	1	1	0	0	0	0	NA	0	0	0
0	55	29.4	262	0	162	3610	8930	NA	870	1	0	0	0	0	0	0	0	9	30	0	0	0	0	0	0	1	1	0	0	0	1	NA	NA	0	0
1	47	29.2	252	0	49	1940	1720	1690	1400	0	1	1	0	0	0	0	0	9	30	0	0	0	0	1	0	1	1	0	0	0	0		0	0	0
1	53	29.6	262	0	67	10900	18200	760	1000	1	1	0	0	0	0	0	0	9	30	1	0	0	0	0	0	0	0	0	0	0	0	NA	0	0	0
0	43	29.5	251	0	57	4700	0	6450	1250	0	1	0	0	0	0	0	1	9	38	0	0	0	0	0	0	1	0	0	0	0	0	NA	1	0	0
1	46	29.2	251	0	58	1090	2110	780	1200	0	1	0	0	1	1	0	0	7	33	0	0	0	0	1	0	1	0	0	0	0	1	NA	0	0	0
1	55	29.2	260	0	100	1150	7710	1230	1200	0	1	0	0	1	1	0	0	9	33	0	0	0	0	1	0	1	1	0	0	0	1	NA	0	0	0
0	38	29.5	246	0	12	703	NA	962	1350	0	1	0	0	1	0	0	0	9	27	0	0	0	0	1	0	1	0	0	0	0	0	NA	0	0	0
1	47	29.5	255	0	50	2360	142O	1750	1200	0	1	0	0	0	0	0	0	9	27	0	0	0	0	1	0	1	0	0	0	0	0		0	0	0
0	51	29	254	0	35	12200	35000	2080	1200	0	1	0	0	1	0	0	0	7	27	1	1	0	0	1	1	1	1	0	0	0	0	NA	NA	0	1
0	50	29	253	0	43	2600	4890	2650	1210	0	1	0	0	1	0	0	0	8	27	1	1	0	0	1	1	1	0	0	0	0	0		0	0	0
0	34	29.6	243	0		1980	2480	1370	1300	0	1	0	0	0	0	0	0	9	31	0	0	0	0	1	1	1	0	0	0	0	0	NA	0	0	0
1	31	29.1	235	0	50	3280	2340	1500	1350	0	0	0	0	0	0	1	0	9	35	0	0	0	0	0	1	1	0	0	0	0	0	NA	0	0	0
1	90	29.2	295	1		15300	5660	1810	1000	1	1	0	0	0	0	0	0	8	26	1	0	0	0	1	1	1	0	0	0	1	0	45437.9	0	0	1
0	46	29	249	0	59	7570	4810	1470	1250	0	0	0	1	1	0	0	0	9	30	0	0	0	0	0	1	1	0	0	0	0	0	NA	0	0	0
0	52	29	255	0	39	2510	6390	2230	1300	0	0	0	1	1	0	0	0	9	30	0	0	0	0	0	0	1	0	0	0	0	0	NA	0	0	0
0	58	29.4	265	1	40	11200	7030	1640	1050	1	1	0	0	0	0	0	0	10	27	1	0	0	0	0	0	1	1	0	0	0	1	38497.8	0	0	0
1	60	29.5	268	1	60	16700	6840	5750	1000	1	1	1	0	0	0	1	0	9	33	1	0	0	0	0	1	1	0	0	0	0	0	78546.8	0	0	1
1	44	29.6	253	0	66	935	6340	2130	1500	0	1	0	0	1	1	0	0	9	21	0	0	0	0	0	0	1	0	0	0	1	0	40734.5	0	0	0
0	51	29.6	260	0	41	16700	13000	2100	1400	0	1	1	0	0	0	0	0	9	28	0	0	0	0	0	0	1	0	0	0	0	0	77940.6	0	0	1
0	45	29.6	254	0	72	4490	3370	945	1150	0	1	1	1	0	0	0	0	8	26	0	0	0	0	0	1	1	0	0	0	0	1	118852	0	0	1
1	39	29.3	245	0	73	1340	4240	533	1190	0	1	0	1	0	0	0	0	9	38	1	0	0	0	1	0	1	0	0	0	0	0	113446	0	0	0
1	48	29.2	253	0	40	8390	21600	3590	1200	0	1	NA	0	0	0	1	1	8	28	0	1	0	0	1	0	1	0	0	0	0	1	122652	0	0	0
1	53	29.4	260	0	60	794	8160	1280	1350	0	0	0	0	0	0	0	0	8	29	0	1	0	0	1	0	1	0	0	0	0	0	101230	0	0	0
1	55	29.4	262	0	22	2350	6840	1110	900	1	1	0	0	0	0	0	0	8	39	1	1	0	0	0	1	1	0	0	0	0	1	139494	0	0	0
1	32	29.4	239	0	69	5920	1860	582	1550	0	0	0	1	0	0	0	0	9	31	0	0	0	0	1	0	1	1	0	0	0	1	86156.2	NA	0	0
1	41	29.4	248	0	68	3260	3640	1120	1400	0	1	NA	1	1	1	0	0	9	24	0	0	0	0	0	0	1	1	0	0	0	0	102616	0	0	0
1	38	29.2	243	0	32	35000	32300	1220	1350	0	1	0	0	0	0	0	1	7	26	1	0	0	0	0	1	1	0	0	0	0	0	107693	0	0	1
0	50	29.3	256	0	54	18700	9830	2780	1200	0	1	1	0	0	0	0	0	7	31	1	0	0	0	0	1	1	1	0	0	0	0	120061	0	0	1
1	74	29.2	279	1	35	4922	32169	483	900	1	0	0	0	0	0	0	0	NA	47	1	0	0	0	0	1	1	0	0	0	0	1	241149	0	0	1
0	56	29.5	264	0	106	1600	33600	2660	1070	0	1	1	0	1	0	0	0	8	27	0	0	0	0	1	1	1	1	1	0	1	0	170795	0	0	1
0	46	29.6	255	0	66	947	35000	4570	1500	0	1	0	0	0	0	0	0	9	31	0	0	0	0	0	0	1	1	0	0	0	0	139437	0	0	0
0	50	29.1	254	0	170	2640	1740	1980	1280	0	1	0	0	0	1	0	0	9	32	0	0	0	0	1	0	1	1	0	0	1	1	117756	NA	0	1
1	44	29.6	253	0	20	7200	1290	2100	1700	0	0	0	0	1	0	0	0	9	34	0	0	0	0	1	0	1	0	0	0	0	1	134455	0	0	0
0	56	29.3	262	0	21	1480	2610	1580	1100	0	1	0	0	0	0	0	0	9	35	1	0	0	0	0	0	1	0	0	0	1	0	147493	0	1	0
1	71	29.1	275	1	40	35000	35000	35000	1100	0	1	0	0	0	0	1	1	10	39	1	0	1	0	0	0	1	1	1	0	1	1	261474	1	1	1
0	56	29	259	0	72	3596	14200	1550	1050	1	1	0	0	0	0	0	0	10	29	0	0	0	0	0	0	1	1	0	0	0	1	127129	1	0	0
1	73	29.4	280	1	98	6910	14100	8510	950	1	1	0	0	0	0	0	0	7	31	0	0	0	0	0	1	1	0	0	0	0	1	223689	0	0	1
1	42	29.5	250	0	47	2110	4370	1580	1450	0	1	1	0	0	0	0	1	8	36	1	0	0	0	0	1	1	1	0	0	0	1	104756	0	0	1
0	35	29.6	244	0	40	1030	NA	676	1250	0	0	0	1	0	1	0	0	8	35	0	1	0	0	1	1	1	0	0	0	0	0	81038.4	0	0	0
1	53	29	256	0	65	2010	13900	3710	1230	0	1	1	0	0	0	0	0	8	26	1	1	0	0	0	1	1	0	0	0	0	1	156670	0	0	1
1	51	29.5	259	0	27	9420	35000	3430	1000	1	1	0	0	0	0	0	0	8	34	1	0	0	0	0	0	1	1	0	0	1	0	185935	0	0	1
1	39	29.1	243	0	79	4030	4900	1870	1150	0	1	0	1	1	1	0	0	8	36	0	0	0	0	0	1	1	0	0	0	0	0	92420.2	0	0	1
1	37	29.1	241	0	86	4220	4260	1520	1250	0	1	0	1	0	1	0	0	8	36	0	0	0	0	0	0	1	1	0	0	0	0	75074.8	0	0	0
1	70	29	273	1	83	7980	5930	6850	1200	0	1	0	1	0	0	0	0	9	39	0	0	0	0	0	1	1	1	0	0	1	1	166482	NA	0	1
1	42	29.5	250	0	76	4670	4000	2830	1250	0	1	0	0	0	0	0	0	8	27	0	0	0	0	0	1	1	1	0	0	0	1	103289	0	0	1
0	49	29.6	258	0	47	1860	1750	1860	1550	0	0	0	0	0	0	0	0	9	34	0	0	0	0	1	0	1	0	0	0	0	0		0	0	1
1	51	29.6	260	0	59	6370	11500	3890	1450	0	0	0	0	0	0	0	0	7	30	0	0	0	0	1	1	1	1	0	0	0	1	109379	0	0	1
0	59	29.3	265	1	29	35000	18400	9420	800	1	1	0	0	0	0	1	0	9	29	1	0	0	0	0	0	1	0	0	0	0	0	134127	0	0	0
0	45	29	248	0	46	5700	35000	3090	1100	0	1	1	0	0	0	0	0	8	29	0	0	0	0	0	1	1	1	0	0	0	0	102001	1	0	1
1	47	29.5	255	0	75	2770	2170	1530	1200	0	0	0	0	0	0	0	0	10	27	0	0	0	0	0	0	1	0	0	0	0	0	142324	0	0	1
0	48	29.5	256	0	43	3940	2550	1040	950	1	1	1	0	0	0	1	0	9	31	1	1	0	0	1	1	1	0	0	0	0	1	113502	0	0	1
1	44	29.6	253	0	64	7280	1840	1130	980	1	1	1	0	0	0	1	0	10	27	1	0	0	0	0	1	1	0	0	0	0	0	118583	0	0	0
1	47	29.5	255	0		1960	12420	2800	1100	0	1	1	0	0	0	1	0	9	25	1	0	0	0	0	0	1	1	0	0	0	1	151126	1	0	1
0	69	29.6	278	1	65	15800	35000	14800	1000	1	1	0	0	0	0	0	1	9	39	1	0	0	0	0	0	1	1	0	0	0	1	161587	1	0	1
0	61	29.5	269	1	56	7490	15000	6410	1160	0	1	0	0	0	0	0	0	NA	30	1	0	0	0	0	1	1	0	1	0	0	1	157039	0	0	1
0	61	29	264	0	98	5360	35000	35000	1000	1	1	0	0	1	0	0	1	7	22	1	0	0	0	0	1	1	1	0	0	0	1	172264	NA	0	1
0	58	29	261	0	100	5750	NA	NA	1000	1	1	0	0	1	0	0	1	8	22	1	0	0	0	0	1	1	1	0	0	0	1	170673	NA	0	1
1	52	29	255	0	81	14500	35000	3090	920	1	1	1	0	0	0	1	1	9	41	1	1	0	0	0	0	1	1	0	0	1	1	159236	0	0	1
1	46	29.3	252	0	87	1750	5930	1190	1200	0	1	0	0	0	1	0	0	9	26	0	0	0	0	0	0	1	0	0	0	0	1	117750	0	0	0
0	68	29.1	272	1	45	12800	23100	20200	1180	0	0	0	0	0	1	0	0	7	27	0	0	0	0	1	1	1	1	0	0	0	1	192719	0	0	1
1	52	29	255	0	28	8100	4350	1390	1100	0	0	0	1	0	1	0	0	10	30	0	0	0	0	0	0	1	0	0	0	1	1	107204	0	0	0
0	50	29.2	255	0	88	1070	35000	6420	1340	0	1	0	0	1	1	0	1	8	35	0	0	0	0	0	0	1	1	0	0	0	1	156823	1	0	1
0	65	29.2	270	1	60	3900	21600	5610	850	1	1	0	0	1	1	0	0	8	35	0	0	0	0	0	1	1	0	0	0	0	1	190816	0	0	1
1	45	29.4	252	0	39	2210	3480	1960	1700	0	0	0	0	0	1	0	0	10	42	0	0	0	0	1	0	1	1	0	0	0	1	99546.8	0	0	0
1	39	29.2	244	0	42	4890	16700	868	1200	0	0	0	1	0	0	0	0	10	29	0	0	0	0	0	0	1	0	0	0	0	0	106119	0	0	0
1	41	29.2	246	0	34	4910	15000	1780	1400	0	0	0	1	0	0	0	0	8	29	0	0	0	0	0	0	1	0	1	0	0	1	142964	0	0	1
1	41	29.1	245	0	30	2330	35000	3110	1400	0	1	0	0	0	1	0	0	10	34	0	0	0	0	0	0	1	0	0	0	0	1	135525	0	0	1
1	50	29.6	259	0	48	16700	29500	4290	1000	1	1	0	0	0	0	0	0	10	26	1	0	0	0	1	0	1	0	0	0	0	0	143795	0	0	0
1	42	29.3	248	0	54	1530	35000	3740	1350	0	1	0	0	0	0	0	0	10	38	0	0	0	0	0	0	1	0	0	0	0	0	143828	0	0	1
1	42	29.2	247	0	34	612	35000	12900	1400	0	1	0	1	0	0	0	0	8	32	0	0	0	0	0	0	1	0	1	0	0	0	132493	NA	0	1
0	35	29.4	242	0	36	10700	35000	2260	1300	0	1	0	0	0	0	0	0	8	32	1	0	0	0	1	0	1	0	0	0	0	0	97771	0	0	0
1	29	29.1	233	0	42	9540	6150	1470	1650	0	1	1	0	1	0	1	0	6	25	0	0	0	0	0	1	1	0	0	0	0	0	81568.7	0	0	1
1	41	29.1	245	0	50	6070	12400	8470	1200	0	1	1	0	1	0	1	0	6	25	0	0	0	0	0	1	1	1	0	0	0	0	120535	0	0	1
0	51	29.6	260	0	25	3060	18400	1620	1000	1	1	0	0	0	0	1	0	9	37	1	0		0	0	0	1	0	0	1	0	1	155014	0	0	0
0	64	29.6	273	1	84	29700	35000	12200	900	1	1	1	0	0	0	1	0	8	32	1	0	0	0	0	1	1	0	0	0	1	1	205144	0	0	1
1	64	29.5	272	1	40	2620	29400	12400	1250	0	1	0	0	1	0	0	1	9	25	0	0	0	0	1	0	1	1	0	0	0	1	231470	0	0	1
1	62	29.5	270	1		6890	35000	21200	1500	0	1	0	0	1	0	0	1	6	25	0	0	0	0	1	1	0	1	1	0	0	0	257151	1	0	1
1	42	29.5	250	0	65	1250	35000	6580	1380	0	1	0	0	0	0	0	0	9	28	1	0	0	0	1	0	1	0	0	0	0	0	130123	0	0	0
0	44	29.2	249	0	171	35000	27100	4850	1100	0	1	0	0	1	0	0	0	8	21	1	0	0	0	1	1	1	0	0	0	0	0	128022	0	0	1
0	42	29.2	245	0	52	1680	NA	1290	1300	0	1	0	0	1	0	0	0	4	21	1	0	0	0	1	1	1	1	0	0	0	0		0	0	1
0	53	29.3	259	0	52	988	5900	6410	1400	0	1	0	1	1	0	0	0	9	40	0	0	0	1	0	0	1	0	0	0	0	1	113833	0	0	1
0	64	29.3	270	1	59	586	20000	1860	1200	0	1	0	1	1	0	0	0	9	40	0	0	0	1	0	0	1	0	0	0	0	1	110066	0	0	1
1	70	29	273	1	51	2530	35000	3450	1080	0	0	0	0	0	0	0	0	7	31	0	0	0	0	0	1	1	0	0	0	0	1	207921	0	0	1
1	56	29.6	265	1	71	7520	23200	2500	1200	0	1	1	0	0	0	1	0	9	39	1	1	0	0	0	0	1	0	0	1	0	0	172338	0	0	0
1	48	29.2	253	0	53	5730	22900	2120	1100	0	1	1	0	0	0	0	0	8	36	1	0	0	0	0	1	1	0	0	0	0	0	148007	0	0	1
1	53	29.6	262	0	31	1050	20100	3630	1500	0	1	1	0	0	0	0	0	6	36	0	0	0	0	0	1	1	0	0	0	0	1	141956	NA	0	1
1	74	29.3	280	1	70	3050	10700	1880	850	1	1	0	0	0	0	0	0	9	37	1	0	0	0	1	0	1	0	0	0	1	1	239354	0	1	1
1	92	29	295	1	63	1160	35000	4460	1000	1	1	1	0	0	0	0	0	8	33	1	0	0	0	1	1	0	1	0	0	0	0	234222	1	0	1
1	53	29.3	259	0	64	14100	19600	3860	1000	1	1	1	0	0	0	0	0	9	21	1	0	0	1	1	1	1	1	0	0	0	0	128764	0	0	1
0	63	29.4	270	1	55	767、2960	7550	735	980	1	1	1	0	0	0	0	1	7	29	1	1	0	0	1	1	1	0	0	0	0	1	136247	NA	0	1
1	44	29.4	251	0	52	1790	8390	990	1350	0	1	0	0	0	1	0	0	9	38	0	0	0	0	0	0	1	0	0	0	0	1	109037	0	0	0
0	60	29	263	0	43	4400	35000	4360	1200	0	1	0	0	0	0	0	0	9	32	0	0	0	0	0	0	1	0	0	0	0	0	158794	0	0	0
0	51	29.4	258	0	55	3100	5090	542	1250	0	0	0	0	0	1	0	0	9	29	0	0	0	0	0	0	1	0	0	0	0	0	98452.6	0	0	0
0	48	29.1	252	0	31	10400	5490	1200	1350	0	1	0	0	0	0	1	1	9	35	0	0	0	0	0	0	1	0	0	0	0	1	111590	0	0	0
0	59	29.3	265	1	46	1580	35000	3800	990	1	1	1	0	0	0	1	0	9	28	1	1	0	0	1	1	1	1	0	0	0	1	179871	0	0	1
1	65	29.1	269	1	83	4030	35000	NA	1300	0	0	0	0	0	1	0	1	10	28	0	1	0	0	1	0	1	0	0	0	1	0	161537.68	0	0	0
1	48	29.2	253	0	44	992	2720	2820	1690	0	0	0	0	0	0	0	0	10	25	0	0	0	0	0	0	1	0	0	0	0	1	102150.01	0	0	1
0	60	29.6	269	1	49	6960	2330	NA	1240	0	1	0	0	0	1	1	0	10	31	0	0	0	0	0	0	1	0	0	0	1	0	107410.42	0	0	0
1	52	29.3	258	0	58	1030	2470	1170	1360	0	1	0	0	0	1	0	0	8	29	0	0	0	0	0	1	1	0	0	0	0	0	70521.49	0	0	0
1	50	29	253	0	50	874	8010	583	1160	0	1	0	0	0	0	0	0	9	18	0	0	0	0	1	0	1	0	0	0	0	0	89876.03	0	0	0
1	73	29.1	277	1	53	1240	18100	4480	1400	0	1	0	0	0	1	0	0	9	31	0	0	0	0	0	0	1	0	0	0	0	0	227421.56	0	0	0
1	84	29.5	292	1	42	10800	31000	12100	1400	0	1	1	1	1	0	0	0	2	23	0	0	0	0	0	1	1	0	0	0	0	1	171051.43	0	0	1
1	74	29.5	282	1	51	6710	17200	5320	1370	0	1	1	1	1	0	0	0	8	23	0	0	0	0	0	1	1	0	0	0	0	1	162038.09	0	0	1
0	72	29.2	277	1	35	2620	2460	9410	920	1	1	0	0	0	0	1	0	10	30	1	0	0	0	0	0	1	0	0	0	1	0	161687.58	0	0	0
0	54	29.5	262	0	95	1600	35000	2490	1200	0	1	1	1	1	0	0	0	10	34	0	0	0	0	0	0	1	1	0	0	0	1	147385.15	0	0	0
1	71	29.4	278	1	51	35000	35000	16700	900	1	1	1	0	0	0	1	1	6	34	1	0	1	0	1	1	1	1	1	0	1	0	210482.12	0	0	1
1	66	29.4	273	1	81	13800	6170	5170	1300	0	0	0	0	0	0	0	0	8	39	0	0	0	0	0	1	1	0	0	0	0	1	122409.09	0	0	0
0	71	29.5	279	1	35	9290	1530	NA	900	1	1	0	0	0	0	0	0	10	32	1	0	0	0	1	0	1	0	0	0	0	1	126507.70	0	0	0
1	51	29.3	257	0	25	11100	19300	3400	1050	1	1	0	0	0	0	0	1	9	32	1	0	0	0	1	0	1	1	0	0	0	1	142960.74	0	0	1
1	57	29.5	265	1	49	3700	5920	8760	1250	0	1	1	0	0	0	0	0	9	27	0	0	0	0	0	0	1	1	0	0	1	0	140477.29	0	0	0
0	46	29.3	252	0	63	2330	1540	1970	1300	0	1	1	0	0	1	0	0	10	27	0	0	0	0	0	0	1	0	0	0	0	0	80704.75	0	0	0
0	50	29.2	255	0	34	24100	29900	11400	1050	1	1	0	0	0	0	1	0	9	33	1	0	0	0	0	0	1	1	0	0	0	0	120603.43	1	0	0
1	37	29.3	243	0	63	2700	13900	1050	1720	0	0	0	0	0	0	0	1	8	35	0	0	0	0	0	0	1	0	0	0	0	0	66247.55	0	0	0
0	44	29	247	0	46	1750	985	711	1100	0	1	0	0	0	0	0	1	9	38	1	0	0	0	0	0	1	0	0	0	0	0	112222.37	0	0	0
0	59	29.5	267	1	24	2840	11700	3780	1050	1	1	0	0	0	0	0	0	9	25	1	0	0	0	0	0	1	1	0	0	1	1	136066.96	0	1	0
0	76	29.4	283	1	42	11000、6401	11251、6016	1070	870	1	1	0	0	0	0	0	1	8	30	1	1	0	0	1	1	1	0	1	0	0	1	201656.22	0	0	1
1	74	29.1	278	1	46	14800	15300	950	1100	0	1	1	0	0	0	0	1	NA	36	1	0	0	0	0	1	1	0	0	0	0	1	148633.20	0	0	1
0	45	29.6	254	0	58	2110	35000	5400	1320	0	0	0	0	1	0	0	0	10	25	0	0	0	0	0	0	1	1	0	0	0	0	100008.17	1	0	0
0	64	29.6	273	1	67	1770	35000	17599	970	1	0	0	0	1	0	0	0	10	25	0	0	0	0	0	0	1	1	0	0	0	0	140770.90	1	0	0
1	59	29.3	265	1	52	12200	11500	3040	970	1	1	1	0	0	0	1	1	6	32	1	0	0	0	0	1	1	0	0	0	0	1	132430.04	0	0	1
1	57	29.3	263	0	32	16100	35000	13600	1100	0	1	0	0	0	0	0	0	9	28	1	0	0	0	0	0	1	1	0	0	0	0	133219.16	1	0	1
1	41	29.5	249	0		2930	1749	268	1470	0	1	0	0	0	0	0	0	7	31	0	1	0	0	0	0	1	1	0	0	0	1	116160.10	0	0	1
1	36	29.5	244	0	46	897	1470	1470	1400	0	1	0	0	1	0	0	0	10	24	0	0	0	0	0	0	1	0	0	0	0	0	64591.58	0	0	0
1	37	29.6	246	0	53	2050	6490	1480	2000	0	1	0	0	0	0	0	0	9	30	0	0	1	0	0	1	1	0	0	0	0	0	85521.22	0	0	0
0	30	29.2	235	0	53	1640、20100	10500	14300	1250	0	0	0	0	0	1	0	0	10	24	0	0	0	0	0	0	1	1	0	0	0	0	73127.53	1	0	0
0	40	29.2	245	0	56	8090	4560	970	1450	0	0	0	0	0	0	0	1	9	30	0	0	0	0	1	0	1	0	0	0	0	0	78938	0	0	0
1	47	29.3	253	0	38	1850	14600	3000	1380	0	1	0	0	0	0	0	0	7	24	0	0	0	0	0	1	1	1	0	0	0	1	104114.53	0	0	1
0	56	29.1	260	0	32	3820	8990	1730	880	1	1	1	0	0	1	1	1	9	35	1	1	0	1	1	0	1	0	0	0	1	1	134976.69	0	0	0

## Sheet: Sheet2
gender	los	GA	dischargedays	latedischarge	creatine7	NTPROBNP1	NTPROBNP3	NTPROBNP7	bw	delivery	mazui	transfer	mutlibirths	zaopo24	embarrassed	pollution	Apgar5min	ageofmom	GH	GDM	jiajian	anemia	hormone	apnea	RDS	PDA	central infection	nosocomial infections	NEC	BPD	allcost	ventilator	hsPDA7	NEC7	ventilator7
0	1	28				28400			1000	1	0	1	0	0	1	0	5	7	1	0	0	0	1	1	1							1			1
1	2	30.2				14700			1050	1	0	0	0	0	1	1	6	8	0	0	0	0	0	0	1							1			1
1	1	29.4				5890			980	1	0	1	1	1	0	0	6	7	1	0	0	1	1	1	1							1			1
0	6	28.4				23900	35000		550	0	1	1	0	0	0	0	3	5	1	1	1	0	1	1	1							1			1
0	4	28.6				16100	35000	35000	700	1	1	1	0	0	0	0	6	7	0	1	1	0	0	1	1							1			1
1	14	29.1				14400	19100	10300	1300	1	1	0	0	0	1	1	6	7	1	1	1	1	1	1	1			1	1			1			1
1	27	31.2				9980	29500	16800	1400	1	0	0	0	0	1	1	7	8	1	0	0	0	0	1	1		1	1	1			1			1
1	8	30.5				17100	17400	35000	1150	1	0	0	1	0	0	0	5	8	1	0	1	0	0	0	1							1			1
1	20	28.2				15600	22100		800	1	1	1	0	0	1	1	6	8	0	0	1	0	1	1	1			1	1			1			1
0	3	31				35000	35000		1100	1	1	1	1	0	1	1	4	7	1	1	1	0	0	0	1							1
